# Supplementary material for: Fast-evolving noncoding sequences in the human genome
Source: Genome Biol. 2007 Jun 19;8(6):R118. doi: 10.1186/gb-2007-8-6-r118 (PMC2394770; doi:10.1186/gb-2007-8-6-r118)
Supplement: Additional data file 1 — Provided is a table listing the coordinates for ANC sequences, highlighting those manually checked and overlapping other elements. [file gb-2007-8-6-r118-S1.xls]

## Sheet: Add_file_1
Region	Hum_Chr	Start-NCBI35	End-NCBI35	Alignment_length	Human-subs	Chimp-subs	Macaque-subs	chi2	p value	Yates' corrected chi2	corrected p-value	syntenic chimp chr	Manual check	SD	CNV	Pseudogene and/or Retroposed	Feature Overlap	Prabhakar	HAR
ANC	chr20	61203891	61204075	190	23	1	1	20.1667	7.1e-06	19.2604	1.14e-05	Yes	Yes						HAR1
ANC	chr1	143619819	143620267	450	21	2	2	15.6957	7.44e-05	14.8804	0.0001145	Yes	None	SD			Feature Overlap
ANC	chr1	144807014	144807462	450	20	2	2	14.7273	0.0001242	13.9205	0.0001907	Yes	None	SD			Feature Overlap
ANC	chr19	54225046	54225198	153	16	1	2	13.2353	0.0002747	12.3676	0.0004368	Yes	None	SD		Pseudogene_and/or_Retroposed	Feature Overlap
ANC	chr13	23826553	23826885	333	22	4	3	12.4615	0.0004154	11.7788	0.0005991	No	None	SD			Feature Overlap
ANC	chr2	236556007	236556162	156	12	0	2	12	0.000532	11.0208	0.0009009	Yes	None					ACNS_1	HAR2
ANC	chr7	1979164	1979404	241	10	0	7	10	0.0015654	9.025	0.0026631	Yes	None						HAR3
ANC	chr18	2150552	2151950	1438	26	8	73	9.5294	0.002022	9.0074	0.002689	Yes	None
ANC	chr15	20332072	20332239	168	12	1	3	9.3077	0.0022819	8.4808	0.0035892	No	None	SD	CNV		Feature Overlap
ANC	chr15	28914418	28914585	168	9	0	6	9	0.0026998	8.0278	0.0046065	Yes	None	SD	CNV		Feature Overlap
ANC	chr15	96056873	96057064	192	9	0	0	9	0.0026998	8.0278	0.0046065	Yes	None
ANC	chr16	80852597	80852842	246	9	0	6	9	0.0026998	8.0278	0.0046065	Yes	None					ACNS_44
ANC	chr5	76926760	76927174	419	14	2	5	9	0.0026998	8.2656	0.0040403	Yes	None					ACNS_16	HAR88
ANC	chr7	15070710	15070917	208	9	0	7	9	0.0026998	8.0278	0.0046065	Yes	None					ACNS_9
ANC	chr9	71091070	71091431	362	9	0	18	9	0.0026998	8.0278	0.0046065	Yes	None					ACNS_36
ANC	chr15	28913852	28913990	139	11	1	1	8.3333	0.0038924	7.5208	0.0060989	Yes	None	SD	CNV		Feature Overlap
ANC	chr4	70401796	70401899	107	11	1	1	8.3333	0.0038924	7.5208	0.0060989	Yes	None	SD	CNV		Feature Overlap
ANC	chr17	20564895	20565496	603	19	5	6	8.1667	0.0042667	7.5938	0.0058571	Yes	None	SD			Feature Overlap
ANC	chr5	180342281	180342658	381	13	2	14	8.0667	0.0045087	7.35	0.0067063	No	None	SD		Pseudogene_and/or_Retroposed	Feature Overlap
ANC	chrX	148542281	148542398	118	13	2	2	8.0667	0.0045087	7.35	0.0067063	Yes	fragmented chimp alignment
ANC	chr22	14538331	14538489	163	8	0	8	8	0.0046777	7.0313	0.0080099	No	None	SD	CNV	Pseudogene_and/or_Retroposed	Feature Overlap
ANC	chr12	844439	844849	414	8	0	8	8	0.0046777	7.0313	0.0080099	Yes	None					ACNS_7	HAR5
ANC	chr13	72012823	72013534	717	15	3	7	8	0.0046777	7.3472	0.0067166	Yes	None					ACNS_11	HAR15
ANC	chr14	18754594	18754749	160	8	0	8	8	0.0046777	7.0313	0.0080099	Yes	None	SD	CNV		Feature Overlap
ANC	chr15	85845073	85845467	396	8	0	7	8	0.0046777	7.0313	0.0080099	Yes	None
ANC	chr19	12865946	12866696	759	8	0	51	8	0.0046777	7.0313	0.0080099	Yes	None			Pseudogene_and/or_Retroposed	Feature Overlap
ANC	chr19	7467410	7467696	294	8	0	31	8	0.0046777	7.0313	0.0080099	Yes	None
ANC	chr6	11969299	11969757	459	8	0	21	8	0.0046777	7.0313	0.0080099	Yes	None			Pseudogene_and/or_Retroposed	Feature Overlap
ANC	chr6	50539540	50540191	654	8	0	13	8	0.0046777	7.0313	0.0080099	Yes	None
ANC	chr13	22408780	22409042	267	10	1	0	7.3636	0.0066556	6.5682	0.0103818	No	None	SD			Feature Overlap
ANC	chr11	34688838	34689251	414	10	1	17	7.3636	0.0066556	6.5682	0.0103818	Yes	None
ANC	chr2	87704588	87705607	1022	18	5	65	7.3478	0.0067144	6.7935	0.0091491	Yes	None	SD	CNV	Pseudogene_and/or_Retroposed	Feature Overlap
ANC	chr3	149086018	149086601	584	12	2	13	7.1429	0.0075263	6.4464	0.0111176	Yes	None
ANC	chr1	142098119	142098367	257	7	0	1	7	0.008151	6.0357	0.0140193	Yes	None	SD			Feature Overlap
ANC	chr1	143609136	143609303	168	7	0	6	7	0.008151	6.0357	0.0140193	Yes	None	SD			Feature Overlap
ANC	chr1	154507171	154507406	236	7	0	13	7	0.008151	6.0357	0.0140193	Yes	None			Pseudogene_and/or_Retroposed	Feature Overlap
ANC	chr1	87997979	87998739	761	7	0	11	7	0.008151	6.0357	0.0140193	Yes	None					ACNS_893
ANC	chr10	224977	225121	145	7	0	2	7	0.008151	6.0357	0.0140193	Yes	None
ANC	chr11	108803061	108803366	306	7	0	1	7	0.008151	6.0357	0.0140193	Yes	Yes
ANC	chr11	130470587	130470925	339	7	0	3	7	0.008151	6.0357	0.0140193	Yes	None					ACNS_28	HAR14
ANC	chr12	12627260	12627500	246	7	0	5	7	0.008151	6.0357	0.0140193	Yes	None					ACNS_20
ANC	chr12	17181731	17182007	277	7	0	6	7	0.008151	6.0357	0.0140193	Yes	None
ANC	chr13	67092795	67093031	243	7	0	6	7	0.008151	6.0357	0.0140193	Yes	None
ANC	chr14	102777558	102777900	343	7	0	19	7	0.008151	6.0357	0.0140193	Yes	None			Pseudogene_and/or_Retroposed	Feature Overlap
ANC	chr14	32558122	32558864	743	7	0	12	7	0.008151	6.0357	0.0140193	Yes	None					ACNS_490	HAR189
ANC	chr14	48317978	48318086	109	7	0	4	7	0.008151	6.0357	0.0140193	Yes	None
ANC	chr16	78637358	78637603	246	7	0	4	7	0.008151	6.0357	0.0140193	Yes	None					ACNS_40
ANC	chr18	19506211	19506711	502	7	0	30	7	0.008151	6.0357	0.0140193	Yes	None			Pseudogene_and/or_Retroposed	Feature Overlap
ANC	chr18	29419206	29419689	484	7	0	9	7	0.008151	6.0357	0.0140193	Yes	None
ANC	chr18	38183356	38183627	272	7	0	8	7	0.008151	6.0357	0.0140193	Yes	None
ANC	chr2	25215441	25215849	409	7	0	17	7	0.008151	6.0357	0.0140193	Yes	None			Pseudogene_and/or_Retroposed	Feature Overlap
ANC	chr20	29888860	29889054	195	7	0	7	7	0.008151	6.0357	0.0140193	Yes	None
ANC	chr3	149646405	149646977	575	7	0	6	7	0.008151	6.0357	0.0140193	Yes	None
ANC	chr5	119238898	119239137	241	7	0	7	7	0.008151	6.0357	0.0140193	Yes	None
ANC	chr6	20084407	20085376	971	7	0	13	7	0.008151	6.0357	0.0140193	Yes	None					ACNS_549
ANC	chr9	15025773	15025967	195	7	0	10	7	0.008151	6.0357	0.0140193	Yes	None	SD		Pseudogene_and/or_Retroposed	Feature Overlap
ANC	chr10	130860106	130860415	311	9	1	5	6.4	0.011412	5.625	0.0177061	Yes	None					ACNS_8
ANC	chr10	8616153	8616527	375	9	1	1	6.4	0.011412	5.625	0.0177061	Yes	Yes
ANC	chr12	33838830	33839115	286	9	1	7	6.4	0.011412	5.625	0.0177061	Yes	None
ANC	chr14	36677779	36678420	642	9	1	12	6.4	0.011412	5.625	0.0177061	Yes	None
ANC	chr17	68890307	68890458	152	9	1	5	6.4	0.011412	5.625	0.0177061	Yes	None
ANC	chr7	137264445	137264758	314	9	1	17	6.4	0.011412	5.625	0.0177061	Yes	None
ANC	chr7	151263688	151263933	246	9	1	17	6.4	0.011412	5.625	0.0177061	Yes	None			Pseudogene_and/or_Retroposed	Feature Overlap
ANC	chr7	65733127	65733343	217	9	1	12	6.4	0.011412	5.625	0.0177061	Yes	None	SD		Pseudogene_and/or_Retroposed	Feature Overlap
ANC	chr9	78713121	78713673	553	9	1	16	6.4	0.011412	5.625	0.0177061	Yes	None					ACNS_455	HAR52
ANC	chr15	26335662	26335898	239	11	2	5	6.2308	0.0125549	5.5577	0.0183997	No	None	SD			Feature Overlap
ANC	chr8	66021333	66021874	552	11	2	28	6.2308	0.0125549	5.5577	0.0183997	Yes	None
ANC	chr15	19146445	19146577	133	6	0	0	6	0.0143059	5.0417	0.0247447	No	None	SD	CNV		Feature Overlap
ANC	chr21	10033289	10033528	240	6	0	0	6	0.0143059	5.0417	0.0247447	No	None	SD	CNV		Feature Overlap
ANC	chr4	119772099	119772621	523	6	0	4	6	0.0143059	5.0417	0.0247447	No	None	SD			Feature Overlap
ANC	chr1	143619433	143619780	349	6	0	2	6	0.0143059	5.0417	0.0247447	Yes	None	SD			Feature Overlap
ANC	chr1	143737670	143737836	167	6	0	4	6	0.0143059	5.0417	0.0247447	Yes	None	SD			Feature Overlap
ANC	chr1	144806628	144806975	349	6	0	2	6	0.0143059	5.0417	0.0247447	Yes	None	SD			Feature Overlap
ANC	chr1	19433391	19433713	325	6	0	4	6	0.0143059	5.0417	0.0247447	Yes	None
ANC	chr1	224594765	224595071	314	6	0	31	6	0.0143059	5.0417	0.0247447	Yes	None
ANC	chr1	82209642	82209776	139	6	0	1	6	0.0143059	5.0417	0.0247447	Yes	None
ANC	chr1	83583383	83583932	550	6	0	7	6	0.0143059	5.0417	0.0247447	Yes	Yes	SD			Feature Overlap
ANC	chr10	122935663	122935992	330	6	0	3	6	0.0143059	5.0417	0.0247447	Yes	None
ANC	chr10	21797714	21798356	675	6	0	45	6	0.0143059	5.0417	0.0247447	Yes	None
ANC	chr11	49554781	49555039	259	6	0	4	6	0.0143059	5.0417	0.0247447	Yes	None	SD			Feature Overlap
ANC	chr11	96962375	96962733	360	6	0	22	6	0.0143059	5.0417	0.0247447	Yes	None
ANC	chr11	98029563	98029866	305	6	0	6	6	0.0143059	5.0417	0.0247447	Yes	None
ANC	chr12	82815469	82815728	260	6	0	3	6	0.0143059	5.0417	0.0247447	Yes	None
ANC	chr13	71416567	71417255	699	6	0	4	6	0.0143059	5.0417	0.0247447	Yes	None						HAR163
ANC	chr14	32487502	32487837	336	6	0	1	6	0.0143059	5.0417	0.0247447	Yes	None					ACNS_658
ANC	chr15	34752200	34753190	991	6	0	9	6	0.0143059	5.0417	0.0247447	Yes	None
ANC	chr15	58454853	58455141	289	6	0	2	6	0.0143059	5.0417	0.0247447	Yes	None					ACNS_52
ANC	chr15	94084834	94085079	262	6	0	8	6	0.0143059	5.0417	0.0247447	Yes	None					ACNS_119
ANC	chr17	42551805	42552106	302	6	0	5	6	0.0143059	5.0417	0.0247447	Yes	None
ANC	chr18	21448599	21448906	308	6	0	10	6	0.0143059	5.0417	0.0247447	Yes	None
ANC	chr19	43245937	43246089	153	6	0	1	6	0.0143059	5.0417	0.0247447	Yes	None					ACNS_47
ANC	chr19	47371884	47372204	327	6	0	4	6	0.0143059	5.0417	0.0247447	Yes	None
ANC	chr19	5600676	5600857	184	6	0	5	6	0.0143059	5.0417	0.0247447	Yes	None
ANC	chr2	145068306	145068876	573	6	0	6	6	0.0143059	5.0417	0.0247447	Yes	None					ACNS_631	HAR194
ANC	chr2	164080243	164080702	462	6	0	4	6	0.0143059	5.0417	0.0247447	Yes	None
ANC	chr2	200313979	200314423	445	6	0	9	6	0.0143059	5.0417	0.0247447	Yes	Yes
ANC	chr2	212224714	212225315	603	6	0	11	6	0.0143059	5.0417	0.0247447	Yes	None
ANC	chr2	213012795	213013076	282	6	0	6	6	0.0143059	5.0417	0.0247447	Yes	None
ANC	chr2	91674091	91674402	316	6	0	17	6	0.0143059	5.0417	0.0247447	Yes	None	SD			Feature Overlap
ANC	chr20	40343830	40344102	273	6	0	6	6	0.0143059	5.0417	0.0247447	Yes	None
ANC	chr21	26970487	26970601	115	6	0	1	6	0.0143059	5.0417	0.0247447	Yes	None
ANC	chr21	44920647	44920931	285	6	0	15	6	0.0143059	5.0417	0.0247447	Yes	None			Pseudogene_and/or_Retroposed	Feature Overlap
ANC	chr3	15157885	15158583	709	6	0	48	6	0.0143059	5.0417	0.0247447	Yes	None	SD		Pseudogene_and/or_Retroposed	Feature Overlap
ANC	chr3	77302724	77303146	423	6	0	10	6	0.0143059	5.0417	0.0247447	Yes	None
ANC	chr3	95189946	95190358	416	6	0	17	6	0.0143059	5.0417	0.0247447	Yes	None			Pseudogene_and/or_Retroposed	Feature Overlap
ANC	chr4	101866372	101866686	316	6	0	16	6	0.0143059	5.0417	0.0247447	Yes	None
ANC	chr4	1581027	1581447	421	6	0	8	6	0.0143059	5.0417	0.0247447	Yes	None					ACNS_33	HAR104
ANC	chr4	181600418	181600778	365	6	0	8	6	0.0143059	5.0417	0.0247447	Yes	None					ACNS_262	HAR27
ANC	chr4	182531467	182532031	565	6	0	11	6	0.0143059	5.0417	0.0247447	Yes	None
ANC	chr4	184048621	184048844	224	6	0	6	6	0.0143059	5.0417	0.0247447	Yes	None
ANC	chr4	23484144	23484608	465	6	0	14	6	0.0143059	5.0417	0.0247447	Yes	None
ANC	chr4	9945851	9946019	169	6	0	37	6	0.0143059	5.0417	0.0247447	Yes	None
ANC	chr5	116022632	116022854	223	6	0	2	6	0.0143059	5.0417	0.0247447	Yes	None					ACNS_820
ANC	chr5	138469987	138470162	176	6	0	6	6	0.0143059	5.0417	0.0247447	Yes	None					ACNS_18
ANC	chr5	166803444	166803714	271	6	0	5	6	0.0143059	5.0417	0.0247447	Yes	Yes					ACNS_727
ANC	chr6	164899694	164899973	281	6	0	7	6	0.0143059	5.0417	0.0247447	Yes	None
ANC	chr6	2056559	2056875	317	6	0	6	6	0.0143059	5.0417	0.0247447	Yes	None					ACNS_159
ANC	chr6	51447337	51447648	312	6	0	4	6	0.0143059	5.0417	0.0247447	Yes	None
ANC	chr6	8730074	8730756	684	6	0	4	6	0.0143059	5.0417	0.0247447	Yes	None
ANC	chr6	95363123	95363337	215	6	0	12	6	0.0143059	5.0417	0.0247447	Yes	None
ANC	chr6	97777063	97777853	791	6	0	14	6	0.0143059	5.0417	0.0247447	Yes	None
ANC	chr7	133837363	133837583	221	6	0	8	6	0.0143059	5.0417	0.0247447	Yes	None
ANC	chr7	7901174	7901959	786	6	0	8	6	0.0143059	5.0417	0.0247447	Yes	None
ANC	chr7	96261602	96261926	325	6	0	1	6	0.0143059	5.0417	0.0247447	Yes	None					ACNS_485
ANC	chr8	13052396	13052690	295	6	0	6	6	0.0143059	5.0417	0.0247447	Yes	None
ANC	chr8	15713812	15714067	256	6	0	4	6	0.0143059	5.0417	0.0247447	Yes	None
ANC	chr8	19750871	19751256	387	6	0	2	6	0.0143059	5.0417	0.0247447	Yes	None
ANC	chr8	66101601	66101845	245	6	0	7	6	0.0143059	5.0417	0.0247447	Yes	None
ANC	chr9	1191875	1192049	175	6	0	0	6	0.0143059	5.0417	0.0247447	Yes	None					ACNS_76
ANC	chr9	27996046	27996286	241	6	0	4	6	0.0143059	5.0417	0.0247447	Yes	None
ANC	chr9	3931838	3932210	375	6	0	7	6	0.0143059	5.0417	0.0247447	Yes	None
ANC	chrX	67136131	67136653	523	6	0	23	6	0.0143059	5.0417	0.0247447	Yes	None	SD		Pseudogene_and/or_Retroposed	Feature Overlap
ANC	chr10	108799358	108799585	229	8	1	0	5.4444	0.0196307	4.6944	0.0302603	Yes	None					ACNS_5
ANC	chr10	14805327	14805676	351	8	1	22	5.4444	0.0196307	4.6944	0.0302603	Yes	Yes	SD		Pseudogene_and/or_Retroposed	Feature Overlap
ANC	chr10	17600570	17600828	259	8	1	4	5.4444	0.0196307	4.6944	0.0302603	Yes	None
ANC	chr11	2602586	2603439	882	8	1	49	5.4444	0.0196307	4.6944	0.0302603	Yes	None
ANC	chr2	138503610	138504073	470	8	1	8	5.4444	0.0196307	4.6944	0.0302603	Yes	None	SD			Feature Overlap
ANC	chr5	119364904	119365504	601	8	1	21	5.4444	0.0196307	4.6944	0.0302603	Yes	None
ANC	chr7	10533553	10533832	281	8	1	12	5.4444	0.0196307	4.6944	0.0302603	Yes	None
ANC	chr8	3543096	3543390	298	8	1	9	5.4444	0.0196307	4.6944	0.0302603	Yes	None
ANC	chr9	25924887	25925133	247	8	1	9	5.4444	0.0196307	4.6944	0.0302603	Yes	None
ANC	chr2	80714357	80714685	333	10	2	14	5.3333	0.0209213	4.6875	0.0303828	Yes	None					ACNS_92
ANC	chr3	127144407	127144588	182	10	2	7	5.3333	0.0209213	4.6875	0.0303828	Yes	None	SD			Feature Overlap
ANC	chr3	38277	38589	313	10	2	5	5.3333	0.0209213	4.6875	0.0303828	Yes	None	SD			Feature Overlap
ANC	chr14	18698689	18698815	127	5	0	6	5	0.0253473	4.05	0.0441713	No	None	SD	CNV		Feature Overlap
ANC	chr14	19016578	19016704	127	5	0	6	5	0.0253473	4.05	0.0441713	No	None	SD	CNV		Feature Overlap
ANC	chr15	19136451	19136624	174	5	0	1	5	0.0253473	4.05	0.0441713	No	None	SD	CNV		Feature Overlap
ANC	chr1	102252153	102252282	130	5	0	4	5	0.0253473	4.05	0.0441713	Yes	None
ANC	chr1	116566560	116566725	166	5	0	6	5	0.0253473	4.05	0.0441713	Yes	None					ACNS_10
ANC	chr1	119387700	119387973	274	5	0	2	5	0.0253473	4.05	0.0441713	Yes	None
ANC	chr1	143596276	143596626	358	15	5	2	5	0.0253473	4.5125	0.033648	Yes	None	SD			Feature Overlap
ANC	chr1	161081896	161082153	258	5	0	0	5	0.0253473	4.05	0.0441713	Yes	None						HAR66
ANC	chr1	172436339	172436550	212	5	0	7	5	0.0253473	4.05	0.0441713	Yes	Yes					ACNS_87
ANC	chr1	205329636	205330102	471	5	0	4	5	0.0253473	4.05	0.0441713	Yes	None
ANC	chr1	212745149	212745743	600	5	0	2	5	0.0253473	4.05	0.0441713	Yes	None					ACNS_798
ANC	chr1	224943567	224943888	322	5	0	11	5	0.0253473	4.05	0.0441713	Yes	None			Pseudogene_and/or_Retroposed	Feature Overlap
ANC	chr1	230468966	230469078	113	5	0	4	5	0.0253473	4.05	0.0441713	Yes	None
ANC	chr1	34756497	34756724	228	5	0	6	5	0.0253473	4.05	0.0441713	Yes	None
ANC	chr1	38114366	38114714	350	5	0	30	5	0.0253473	4.05	0.0441713	Yes	None
ANC	chr1	57781341	57781614	274	5	0	5	5	0.0253473	4.05	0.0441713	Yes	None
ANC	chr1	61474725	61475206	482	5	0	9	5	0.0253473	4.05	0.0441713	Yes	None
ANC	chr1	63176570	63177560	993	5	0	3	5	0.0253473	4.05	0.0441713	Yes	None
ANC	chr1	7585530	7585802	273	5	0	6	5	0.0253473	4.05	0.0441713	Yes	None
ANC	chr1	79198306	79198645	342	5	0	19	5	0.0253473	4.05	0.0441713	Yes	None
ANC	chr1	7994299	7994646	356	5	0	25	5	0.0253473	4.05	0.0441713	Yes	None
ANC	chr1	83163716	83163976	263	5	0	5	5	0.0253473	4.05	0.0441713	Yes	None
ANC	chr1	83681406	83681780	375	5	0	8	5	0.0253473	4.05	0.0441713	Yes	None
ANC	chr1	87547484	87547877	394	5	0	6	5	0.0253473	4.05	0.0441713	Yes	None
ANC	chr1	97175402	97175645	244	5	0	4	5	0.0253473	4.05	0.0441713	Yes	None
ANC	chr10	10926864	10927149	286	5	0	5	5	0.0253473	4.05	0.0441713	Yes	None
ANC	chr10	114335684	114335993	313	5	0	0	5	0.0253473	4.05	0.0441713	Yes	None
ANC	chr10	119497593	119497811	219	5	0	4	5	0.0253473	4.05	0.0441713	Yes	Yes					ACNS_278
ANC	chr10	130734166	130734385	220	5	0	0	5	0.0253473	4.05	0.0441713	Yes	None						HAR56
ANC	chr10	34257635	34257776	142	5	0	2	5	0.0253473	4.05	0.0441713	Yes	None					ACNS_148
ANC	chr10	38515488	38515735	248	5	0	13	5	0.0253473	4.05	0.0441713	Yes	None	SD		Pseudogene_and/or_Retroposed	Feature Overlap
ANC	chr10	44906405	44906533	139	5	0	2	5	0.0253473	4.05	0.0441713	Yes	None	SD			Feature Overlap
ANC	chr10	77451112	77451476	365	5	0	11	5	0.0253473	4.05	0.0441713	Yes	None
ANC	chr10	8586540	8587060	530	5	0	3	5	0.0253473	4.05	0.0441713	Yes	None
ANC	chr10	87296036	87296263	228	5	0	7	5	0.0253473	4.05	0.0441713	Yes	None
ANC	chr11	113604974	113605397	424	5	0	0	5	0.0253473	4.05	0.0441713	Yes	None						HAR40
ANC	chr11	115550280	115550466	187	5	0	1	5	0.0253473	4.05	0.0441713	Yes	None
ANC	chr11	128779875	128780116	243	5	0	3	5	0.0253473	4.05	0.0441713	Yes	None
ANC	chr11	19763485	19763759	275	5	0	9	5	0.0253473	4.05	0.0441713	Yes	None					ACNS_684
ANC	chr11	31993775	31993909	135	5	0	3	5	0.0253473	4.05	0.0441713	Yes	None
ANC	chr11	55875471	55875915	448	5	0	16	5	0.0253473	4.05	0.0441713	Yes	None
ANC	chr11	79016077	79016313	237	5	0	3	5	0.0253473	4.05	0.0441713	Yes	None
ANC	chr11	80695849	80696054	207	5	0	10	5	0.0253473	4.05	0.0441713	Yes	None
ANC	chr12	101352569	101352933	367	5	0	3	5	0.0253473	4.05	0.0441713	Yes	None
ANC	chr12	13938353	13938671	319	5	0	6	5	0.0253473	4.05	0.0441713	Yes	None
ANC	chr12	3117146	3117286	145	5	0	5	5	0.0253473	4.05	0.0441713	Yes	None		CNV		Feature Overlap	ACNS_105
ANC	chr12	67637403	67637707	305	5	0	13	5	0.0253473	4.05	0.0441713	Yes	Yes			Pseudogene_and/or_Retroposed	Feature Overlap
ANC	chr12	90693786	90694157	372	5	0	10	5	0.0253473	4.05	0.0441713	Yes	None
ANC	chr12	98230529	98230804	277	5	0	1	5	0.0253473	4.05	0.0441713	Yes	None
ANC	chr13	21393866	21394061	196	5	0	1	5	0.0253473	4.05	0.0441713	Yes	None
ANC	chr13	33849368	33849595	228	5	0	3	5	0.0253473	4.05	0.0441713	Yes	None
ANC	chr13	53050601	53051040	440	5	0	6	5	0.0253473	4.05	0.0441713	Yes	None
ANC	chr13	71110292	71111258	973	5	0	9	5	0.0253473	4.05	0.0441713	Yes	None
ANC	chr13	74438775	74439132	359	5	0	10	5	0.0253473	4.05	0.0441713	Yes	None
ANC	chr13	95228967	95229357	408	5	0	25	5	0.0253473	4.05	0.0441713	Yes	None
ANC	chr13	96005876	96006191	319	5	0	10	5	0.0253473	4.05	0.0441713	Yes	None
ANC	chr14	28114092	28114420	329	5	0	5	5	0.0253473	4.05	0.0441713	Yes	None
ANC	chr14	32300884	32301378	495	5	0	23	5	0.0253473	4.05	0.0441713	Yes	None
ANC	chr14	32757648	32758287	642	5	0	5	5	0.0253473	4.05	0.0441713	Yes	None
ANC	chr14	67692640	67692765	126	5	0	5	5	0.0253473	4.05	0.0441713	Yes	None
ANC	chr14	75358689	75359154	469	5	0	4	5	0.0253473	4.05	0.0441713	Yes	None
ANC	chr14	81198360	81199007	648	5	0	24	5	0.0253473	4.05	0.0441713	Yes	None			Pseudogene_and/or_Retroposed	Feature Overlap
ANC	chr14	81217498	81217807	310	5	0	6	5	0.0253473	4.05	0.0441713	Yes	None					ACNS_544
ANC	chr15	34700613	34701173	566	5	0	28	5	0.0253473	4.05	0.0441713	Yes	None	SD			Feature Overlap
ANC	chr15	34978021	34978499	479	5	0	3	5	0.0253473	4.05	0.0441713	Yes	None
ANC	chr15	35125156	35125675	520	5	0	3	5	0.0253473	4.05	0.0441713	Yes	Yes
ANC	chr15	55338799	55339024	235	5	0	12	5	0.0253473	4.05	0.0441713	Yes	None
ANC	chr15	68093151	68093338	188	5	0	1	5	0.0253473	4.05	0.0441713	Yes	None
ANC	chr15	95947066	95947493	428	5	0	2	5	0.0253473	4.05	0.0441713	Yes	None						HAR195
ANC	chr16	18268786	18269094	315	5	0	10	5	0.0253473	4.05	0.0441713	Yes	None	SD			Feature Overlap
ANC	chr16	31600619	31600732	117	5	0	9	5	0.0253473	4.05	0.0441713	Yes	None			Pseudogene_and/or_Retroposed	Feature Overlap
ANC	chr16	4149652	4149752	101	5	0	2	5	0.0253473	4.05	0.0441713	Yes	None
ANC	chr16	6699532	6699716	185	5	0	4	5	0.0253473	4.05	0.0441713	Yes	None
ANC	chr16	71686757	71687220	464	5	0	5	5	0.0253473	4.05	0.0441713	Yes	None						HAR4
ANC	chr16	7299839	7299980	142	5	0	6	5	0.0253473	4.05	0.0441713	Yes	None
ANC	chr16	77549556	77549921	366	5	0	0	5	0.0253473	4.05	0.0441713	Yes	None					ACNS_160
ANC	chr16	7782500	7782608	109	5	0	1	5	0.0253473	4.05	0.0441713	Yes	None
ANC	chr17	36052699	36053100	429	5	0	6	5	0.0253473	4.05	0.0441713	Yes	None					ACNS_807
ANC	chr17	43117182	43117489	308	5	0	7	5	0.0253473	4.05	0.0441713	Yes	None
ANC	chr17	47184463	47184693	232	5	0	7	5	0.0253473	4.05	0.0441713	Yes	None					ACNS_299
ANC	chr17	63713875	63713977	176	5	0	2	5	0.0253473	4.05	0.0441713	Yes	None	SD			Feature Overlap
ANC	chr18	23271860	23272186	327	5	0	6	5	0.0253473	4.05	0.0441713	Yes	None
ANC	chr18	23455526	23455812	287	5	0	2	5	0.0253473	4.05	0.0441713	Yes	None
ANC	chr18	35641300	35641600	301	5	0	6	5	0.0253473	4.05	0.0441713	Yes	None
ANC	chr18	40107833	40108304	473	5	0	7	5	0.0253473	4.05	0.0441713	Yes	Yes
ANC	chr18	43155784	43156070	287	5	0	3	5	0.0253473	4.05	0.0441713	Yes	None
ANC	chr18	48801652	48801831	180	5	0	4	5	0.0253473	4.05	0.0441713	Yes	None
ANC	chr18	53202563	53202759	198	5	0	8	5	0.0253473	4.05	0.0441713	Yes	None
ANC	chr18	62598795	62599329	535	5	0	5	5	0.0253473	4.05	0.0441713	Yes	None
ANC	chr19	35671550	35671753	204	5	0	6	5	0.0253473	4.05	0.0441713	Yes	None
ANC	chr19	37417484	37418240	759	5	0	15	5	0.0253473	4.05	0.0441713	Yes	None
ANC	chr2	105020066	105020265	200	5	0	3	5	0.0253473	4.05	0.0441713	Yes	None
ANC	chr2	126092031	126092274	244	5	0	9	5	0.0253473	4.05	0.0441713	Yes	None
ANC	chr2	133180659	133180809	151	5	0	2	5	0.0253473	4.05	0.0441713	Yes	None					ACNS_95
ANC	chr2	143883992	143884237	247	5	0	5	5	0.0253473	4.05	0.0441713	Yes	None
ANC	chr2	144588398	144589362	967	5	0	6	5	0.0253473	4.05	0.0441713	Yes	None
ANC	chr2	147215866	147216498	633	5	0	4	5	0.0253473	4.05	0.0441713	Yes	None
ANC	chr2	152034062	152034321	261	5	0	12	5	0.0253473	4.05	0.0441713	Yes	None
ANC	chr2	174798668	174799376	709	5	0	8	5	0.0253473	4.05	0.0441713	Yes	None
ANC	chr2	177569962	177570250	289	5	0	1	5	0.0253473	4.05	0.0441713	Yes	None						HAR13
ANC	chr2	193146882	193147467	593	5	0	28	5	0.0253473	4.05	0.0441713	Yes	None
ANC	chr2	197567685	197567911	227	5	0	6	5	0.0253473	4.05	0.0441713	Yes	None
ANC	chr2	199777411	199777629	219	5	0	10	5	0.0253473	4.05	0.0441713	Yes	None
ANC	chr2	205802811	205802939	129	5	0	6	5	0.0253473	4.05	0.0441713	Yes	Yes
ANC	chr2	222067425	222067770	347	5	0	6	5	0.0253473	4.05	0.0441713	Yes	None
ANC	chr2	225868994	225869223	230	5	0	6	5	0.0253473	4.05	0.0441713	Yes	None
ANC	chr2	35644009	35644218	210	5	0	5	5	0.0253473	4.05	0.0441713	Yes	None
ANC	chr2	44856258	44856562	305	5	0	14	5	0.0253473	4.05	0.0441713	Yes	None
ANC	chr2	52709435	52709622	188	5	0	20	5	0.0253473	4.05	0.0441713	Yes	None			Pseudogene_and/or_Retroposed	Feature Overlap
ANC	chr2	6435993	6436316	328	5	0	7	5	0.0253473	4.05	0.0441713	Yes	None
ANC	chr2	66839460	66839602	143	5	0	7	5	0.0253473	4.05	0.0441713	Yes	None
ANC	chr2	86606997	86607209	217	5	0	4	5	0.0253473	4.05	0.0441713	Yes	None
ANC	chr20	40958952	40959298	352	5	0	13	5	0.0253473	4.05	0.0441713	Yes	None					ACNS_193	HAR9
ANC	chr20	50527530	50527881	352	5	0	5	5	0.0253473	4.05	0.0441713	Yes	None
ANC	chr20	5088594	5088787	195	5	0	10	5	0.0253473	4.05	0.0441713	Yes	None			Pseudogene_and/or_Retroposed	Feature Overlap
ANC	chr20	59637981	59638087	107	5	0	1	5	0.0253473	4.05	0.0441713	Yes	None
ANC	chr20	6490448	6490630	183	5	0	9	5	0.0253473	4.05	0.0441713	Yes	None
ANC	chr21	17137505	17137722	219	5	0	2	5	0.0253473	4.05	0.0441713	Yes	None
ANC	chr21	29674360	29674677	318	5	0	14	5	0.0253473	4.05	0.0441713	Yes	None
ANC	chr21	29951219	29951426	208	5	0	4	5	0.0253473	4.05	0.0441713	Yes	None
ANC	chr21	33481804	33481966	163	5	0	2	5	0.0253473	4.05	0.0441713	Yes	None
ANC	chr22	32685016	32685251	236	5	0	4	5	0.0253473	4.05	0.0441713	Yes	None
ANC	chr3	108485954	108486148	195	5	0	7	5	0.0253473	4.05	0.0441713	Yes	Yes
ANC	chr3	138471228	138471715	493	5	0	3	5	0.0253473	4.05	0.0441713	Yes	None
ANC	chr3	139093184	139093827	646	5	0	19	5	0.0253473	4.05	0.0441713	Yes	None
ANC	chr3	176779982	176780200	219	5	0	7	5	0.0253473	4.05	0.0441713	Yes	None
ANC	chr3	5288959	5289200	242	5	0	6	5	0.0253473	4.05	0.0441713	Yes	None
ANC	chr3	58785292	58785522	234	5	0	5	5	0.0253473	4.05	0.0441713	Yes	None
ANC	chr3	59348003	59348393	391	5	0	15	5	0.0253473	4.05	0.0441713	Yes	None
ANC	chr3	59397027	59397196	170	5	0	4	5	0.0253473	4.05	0.0441713	Yes	None					ACNS_514
ANC	chr3	60330915	60331088	174	5	0	10	5	0.0253473	4.05	0.0441713	Yes	None
ANC	chr3	70129425	70130102	678	5	0	7	5	0.0253473	4.05	0.0441713	Yes	None
ANC	chr3	70637564	70638114	551	5	0	4	5	0.0253473	4.05	0.0441713	Yes	None
ANC	chr3	81472115	81472401	287	5	0	7	5	0.0253473	4.05	0.0441713	Yes	None
ANC	chr3	82189706	82189941	236	5	0	5	5	0.0253473	4.05	0.0441713	Yes	None					ACNS_310
ANC	chr3	87732793	87732975	183	5	0	14	5	0.0253473	4.05	0.0441713	Yes	None
ANC	chr3	95519918	95520164	247	5	0	11	5	0.0253473	4.05	0.0441713	Yes	None
ANC	chr3	983000	983259	260	5	0	6	5	0.0253473	4.05	0.0441713	Yes	None		CNV		Feature Overlap	ACNS_877
ANC	chr4	154766600	154766713	116	5	0	10	5	0.0253473	4.05	0.0441713	Yes	None
ANC	chr4	172410065	172410290	226	5	0	19	5	0.0253473	4.05	0.0441713	Yes	None			Pseudogene_and/or_Retroposed	Feature Overlap
ANC	chr4	173712502	173712822	326	5	0	12	5	0.0253473	4.05	0.0441713	Yes	None
ANC	chr4	179262145	179262405	261	5	0	7	5	0.0253473	4.05	0.0441713	Yes	Yes
ANC	chr4	181045270	181045647	378	5	0	7	5	0.0253473	4.05	0.0441713	Yes	None						HAR39
ANC	chr4	22666254	22666542	289	5	0	2	5	0.0253473	4.05	0.0441713	Yes	None
ANC	chr4	25884502	25884775	285	5	0	5	5	0.0253473	4.05	0.0441713	Yes	None						HAR62
ANC	chr4	41685489	41685740	253	5	0	21	5	0.0253473	4.05	0.0441713	Yes	None			Pseudogene_and/or_Retroposed	Feature Overlap
ANC	chr4	53917474	53917719	248	5	0	8	5	0.0253473	4.05	0.0441713	Yes	None
ANC	chr4	58611181	58611370	195	5	0	8	5	0.0253473	4.05	0.0441713	Yes	None
ANC	chr4	58960639	58960977	340	5	0	18	5	0.0253473	4.05	0.0441713	Yes	None					ACNS_845
ANC	chr5	105567917	105568139	223	5	0	4	5	0.0253473	4.05	0.0441713	Yes	None
ANC	chr5	106685057	106685503	449	5	0	7	5	0.0253473	4.05	0.0441713	Yes	None
ANC	chr5	107023618	107023836	219	5	0	5	5	0.0253473	4.05	0.0441713	Yes	None
ANC	chr5	123655978	123656663	686	5	0	10	5	0.0253473	4.05	0.0441713	Yes	None
ANC	chr5	124413522	124413741	220	5	0	7	5	0.0253473	4.05	0.0441713	Yes	None					ACNS_214
ANC	chr5	125976616	125977308	700	5	0	52	5	0.0253473	4.05	0.0441713	Yes	None
ANC	chr5	157765510	157766075	568	5	0	4	5	0.0253473	4.05	0.0441713	Yes	None
ANC	chr5	21371390	21373987	2621	15	5	186	5	0.0253473	4.5125	0.033648	Yes	None	SD	CNV		Feature Overlap
ANC	chr5	29141189	29141306	118	5	0	10	5	0.0253473	4.05	0.0441713	Yes	None			Pseudogene_and/or_Retroposed	Feature Overlap
ANC	chr5	3481083	3481629	548	5	0	9	5	0.0253473	4.05	0.0441713	Yes	None
ANC	chr5	53528971	53529120	150	5	0	5	5	0.0253473	4.05	0.0441713	Yes	None					ACNS_19
ANC	chr5	77025473	77025956	484	5	0	6	5	0.0253473	4.05	0.0441713	Yes	Yes
ANC	chr5	87812365	87812939	575	5	0	3	5	0.0253473	4.05	0.0441713	Yes	None
ANC	chr5	92439374	92439743	370	5	0	7	5	0.0253473	4.05	0.0441713	Yes	None
ANC	chr6	102803678	102804060	383	5	0	7	5	0.0253473	4.05	0.0441713	Yes	None						HAR187
ANC	chr6	108071012	108071301	290	5	0	5	5	0.0253473	4.05	0.0441713	Yes	None					ACNS_140
ANC	chr6	120748566	120748818	253	5	0	5	5	0.0253473	4.05	0.0441713	Yes	None		CNV		Feature Overlap	ACNS_284
ANC	chr6	128550635	128551035	403	5	0	8	5	0.0253473	4.05	0.0441713	Yes	None					ACNS_600
ANC	chr6	143321144	143321435	292	5	0	8	5	0.0253473	4.05	0.0441713	Yes	None
ANC	chr6	153422540	153423483	944	5	0	14	5	0.0253473	4.05	0.0441713	Yes	None
ANC	chr6	38445937	38446568	640	5	0	18	5	0.0253473	4.05	0.0441713	Yes	None		CNV		Feature Overlap
ANC	chr6	51032011	51032335	325	5	0	9	5	0.0253473	4.05	0.0441713	Yes	None					ACNS_620
ANC	chr6	64022894	64023054	161	5	0	7	5	0.0253473	4.05	0.0441713	Yes	None
ANC	chr6	68600221	68600436	216	5	0	11	5	0.0253473	4.05	0.0441713	Yes	None
ANC	chr6	69031460	69031735	278	5	0	7	5	0.0253473	4.05	0.0441713	Yes	None
ANC	chr6	85128564	85129142	581	5	0	5	5	0.0253473	4.05	0.0441713	Yes	None
ANC	chr6	86874745	86874993	255	5	0	6	5	0.0253473	4.05	0.0441713	Yes	None
ANC	chr6	87198697	87199166	470	5	0	21	5	0.0253473	4.05	0.0441713	Yes	None			Pseudogene_and/or_Retroposed	Feature Overlap
ANC	chr6	98405235	98405773	539	5	0	6	5	0.0253473	4.05	0.0441713	Yes	None					ACNS_205	HAR111
ANC	chr6	9910222	9910486	265	5	0	7	5	0.0253473	4.05	0.0441713	Yes	None
ANC	chr6	99270928	99271348	422	5	0	4	5	0.0253473	4.05	0.0441713	Yes	Yes
ANC	chr6	99531656	99532651	996	5	0	3	5	0.0253473	4.05	0.0441713	Yes	None
ANC	chr7	104009116	104009310	199	5	0	2	5	0.0253473	4.05	0.0441713	Yes	None					ACNS_647
ANC	chr7	11477675	11477990	316	5	0	10	5	0.0253473	4.05	0.0441713	Yes	None
ANC	chr7	11539231	11539442	212	5	0	5	5	0.0253473	4.05	0.0441713	Yes	None					ACNS_146
ANC	chr7	116520507	116520690	184	5	0	1	5	0.0253473	4.05	0.0441713	Yes	None
ANC	chr7	126291571	126291832	262	5	0	11	5	0.0253473	4.05	0.0441713	Yes	None
ANC	chr7	134419267	134419416	152	5	0	11	5	0.0253473	4.05	0.0441713	Yes	None
ANC	chr7	135299008	135299226	219	5	0	3	5	0.0253473	4.05	0.0441713	Yes	None
ANC	chr7	137440073	137440488	416	5	0	21	5	0.0253473	4.05	0.0441713	Yes	None			Pseudogene_and/or_Retroposed	Feature Overlap
ANC	chr7	143908927	143909288	362	5	0	16	5	0.0253473	4.05	0.0441713	Yes	None
ANC	chr7	15034012	15034152	141	5	0	4	5	0.0253473	4.05	0.0441713	Yes	None
ANC	chr7	19390367	19390567	201	5	0	2	5	0.0253473	4.05	0.0441713	Yes	None					ACNS_912
ANC	chr7	28263005	28263155	151	5	0	5	5	0.0253473	4.05	0.0441713	Yes	None
ANC	chr7	51654377	51654555	179	5	0	4	5	0.0253473	4.05	0.0441713	Yes	None					ACNS_184
ANC	chr7	67246184	67246449	267	5	0	1	5	0.0253473	4.05	0.0441713	Yes	None
ANC	chr7	8003321	8003511	197	5	0	5	5	0.0253473	4.05	0.0441713	Yes	None
ANC	chr7	89089643	89089945	304	5	0	9	5	0.0253473	4.05	0.0441713	Yes	None					ACNS_819
ANC	chr7	90400415	90400810	400	5	0	4	5	0.0253473	4.05	0.0441713	Yes	None
ANC	chr8	106303737	106303954	218	5	0	5	5	0.0253473	4.05	0.0441713	Yes	Yes
ANC	chr8	117425819	117426233	415	5	0	23	5	0.0253473	4.05	0.0441713	Yes	None
ANC	chr8	20721098	20721329	232	5	0	1	5	0.0253473	4.05	0.0441713	Yes	None					ACNS_464
ANC	chr8	52620247	52620411	165	5	0	2	5	0.0253473	4.05	0.0441713	Yes	None
ANC	chr8	65147175	65147529	358	5	0	2	5	0.0253473	4.05	0.0441713	Yes	None
ANC	chr8	71184531	71185527	998	5	0	1	5	0.0253473	4.05	0.0441713	Yes	None
ANC	chr8	851273	851471	204	5	0	19	5	0.0253473	4.05	0.0441713	Yes	None
ANC	chr8	90713558	90713864	307	5	0	9	5	0.0253473	4.05	0.0441713	Yes	None
ANC	chr9	116065021	116065462	442	5	0	9	5	0.0253473	4.05	0.0441713	Yes	None
ANC	chr9	123837855	123838215	361	5	0	2	5	0.0253473	4.05	0.0441713	Yes	None
ANC	chr9	124823042	124823428	397	5	0	15	5	0.0253473	4.05	0.0441713	Yes	None
ANC	chr9	13885966	13886235	273	5	0	4	5	0.0253473	4.05	0.0441713	Yes	None
ANC	chr9	16575371	16575731	362	5	0	7	5	0.0253473	4.05	0.0441713	Yes	None
ANC	chr9	16669328	16669850	523	5	0	3	5	0.0253473	4.05	0.0441713	Yes	None
ANC	chr9	25771899	25772093	195	5	0	7	5	0.0253473	4.05	0.0441713	Yes	None
ANC	chr9	26034028	26034282	255	5	0	11	5	0.0253473	4.05	0.0441713	Yes	None
ANC	chr9	26209938	26210242	316	5	0	7	5	0.0253473	4.05	0.0441713	Yes	None					ACNS_636
ANC	chr9	28507000	28507185	186	5	0	7	5	0.0253473	4.05	0.0441713	Yes	None
ANC	chr9	35933570	35933798	229	5	0	17	5	0.0253473	4.05	0.0441713	Yes	None	SD		Pseudogene_and/or_Retroposed	Feature Overlap
ANC	chr9	3947230	3947374	145	5	0	0	5	0.0253473	4.05	0.0441713	Yes	Yes
ANC	chr9	75980265	75980457	193	5	0	7	5	0.0253473	4.05	0.0441713	Yes	None					ACNS_142
ANC	chr9	83669932	83670072	141	5	0	3	5	0.0253473	4.05	0.0441713	Yes	None
ANC	chr9	98930338	98930591	255	5	0	4	5	0.0253473	4.05	0.0441713	Yes	None					ACNS_413
ANC	chrX	109626683	109627149	467	5	0	12	5	0.0253473	4.05	0.0441713	Yes	None					ACNS_275
ANC	chrX	128238802	128239159	358	5	0	11	5	0.0253473	4.05	0.0441713	Yes	None
ANC	chrX	141449722	141449848	128	5	0	6	5	0.0253473	4.05	0.0441713	Yes	None
ANC	chrX	143412695	143413230	536	5	0	17	5	0.0253473	4.05	0.0441713	Yes	None
ANC	chrX	27944585	27944909	325	5	0	10	5	0.0253473	4.05	0.0441713	Yes	None					ACNS_634
ANC	chrX	31111407	31111723	321	5	0	10	5	0.0253473	4.05	0.0441713	Yes	None
ANC	chrX	31200837	31201091	256	5	0	8	5	0.0253473	4.05	0.0441713	Yes	None					ACNS_395
ANC	chrX	51496893	51497746	856	5	0	32	5	0.0253473	4.05	0.0441713	Yes	None	SD		Pseudogene_and/or_Retroposed	Feature Overlap
ANC	chrX	86124345	86124645	301	5	0	11	5	0.0253473	4.05	0.0441713	Yes	None
ANC	chr12	96628647	96629514	869	13	4	39	4.7647	0.029049	4.25	0.0392503	Yes	None			Pseudogene_and/or_Retroposed	Feature Overlap
ANC	chr16	4706360	4706985	629	13	4	31	4.7647	0.029049	4.25	0.0392503	Yes	None
ANC	chr19	57921919	57922309	392	13	4	17	4.7647	0.029049	4.25	0.0392503	Yes	None
ANC	chr13	18424878	18425035	158	11	3	0	4.5714	0.0325094	4.0179	0.0450209	No	None			Pseudogene_and/or_Retroposed	Feature Overlap
ANC	chr14	20260224	20261058	839	11	3	51	4.5714	0.0325094	4.0179	0.0450209	Yes	None			Pseudogene_and/or_Retroposed	Feature Overlap
ANC	chr19	21625750	21625970	234	11	3	8	4.5714	0.0325094	4.0179	0.0450209	Yes	None	SD			Feature Overlap
ANC	chr19	23102426	23103235	825	11	3	54	4.5714	0.0325094	4.0179	0.0450209	Yes	Yes			Pseudogene_and/or_Retroposed	Feature Overlap
ANC	chr2	111858135	111858802	670	11	3	44	4.5714	0.0325094	4.0179	0.0450209	Yes	None	SD	CNV	Pseudogene_and/or_Retroposed	Feature Overlap
ANC	chr4	83406930	83407681	760	11	3	40	4.5714	0.0325094	4.0179	0.0450209	Yes	None	SD		Pseudogene_and/or_Retroposed	Feature Overlap
ANC	chr5	95130825	95131126	375	11	3	14	4.5714	0.0325094	4.0179	0.0450209	Yes	None			Pseudogene_and/or_Retroposed	Feature Overlap
ANC	chrX	48708956	48709094	142	11	3	4	4.5714	0.0325094	4.0179	0.0450209	Yes	None		CNV		Feature Overlap
ANC	chr1	106931216	106931516	302	7	1	9	4.5	0.0338949	3.7813	0.0518299	Yes	None
ANC	chr10	30690024	30690252	229	7	1	9	4.5	0.0338949	3.7813	0.0518299	Yes	None	SD		Pseudogene_and/or_Retroposed	Feature Overlap
ANC	chr10	7154643	7154795	155	7	1	4	4.5	0.0338949	3.7813	0.0518299	Yes	None
ANC	chr11	132314920	132315206	288	7	1	0	4.5	0.0338949	3.7813	0.0518299	Yes	None					ACNS_63
ANC	chr11	32085336	32085771	441	7	1	8	4.5	0.0338949	3.7813	0.0518299	Yes	None
ANC	chr12	19352639	19352965	338	7	1	24	4.5	0.0338949	3.7813	0.0518299	Yes	None	SD			Feature Overlap
ANC	chr13	96009857	96010250	398	7	1	2	4.5	0.0338949	3.7813	0.0518299	Yes	None					ACNS_367
ANC	chr15	90522327	90522639	313	7	1	9	4.5	0.0338949	3.7813	0.0518299	Yes	None
ANC	chr15	94753812	94754013	202	7	1	8	4.5	0.0338949	3.7813	0.0518299	Yes	None					ACNS_32
ANC	chr16	52719739	52720276	538	7	1	10	4.5	0.0338949	3.7813	0.0518299	Yes	None
ANC	chr17	2088413	2088837	426	7	1	3	4.5	0.0338949	3.7813	0.0518299	Yes	None					ACNS_429
ANC	chr18	47393009	47393412	404	7	1	21	4.5	0.0338949	3.7813	0.0518299	Yes	None	SD		Pseudogene_and/or_Retroposed	Feature Overlap
ANC	chr2	222734714	222735221	530	7	1	28	4.5	0.0338949	3.7813	0.0518299	Yes	None			Pseudogene_and/or_Retroposed	Feature Overlap
ANC	chr2	50193345	50194509	1168	7	1	3	4.5	0.0338949	3.7813	0.0518299	Yes	None
ANC	chr3	1686231	1686537	307	7	1	10	4.5	0.0338949	3.7813	0.0518299	Yes	Yes		CNV		Feature Overlap	ACNS_394
ANC	chr4	146151219	146151615	397	7	1	5	4.5	0.0338949	3.7813	0.0518299	Yes	None
ANC	chr4	178648047	178648434	388	7	1	10	4.5	0.0338949	3.7813	0.0518299	Yes	None					ACNS_45
ANC	chr4	85072460	85072888	429	7	1	7	4.5	0.0338949	3.7813	0.0518299	Yes	None					ACNS_307
ANC	chr5	4826850	4827412	563	7	1	2	4.5	0.0338949	3.7813	0.0518299	Yes	None
ANC	chr5	9073325	9073737	413	7	1	35	4.5	0.0338949	3.7813	0.0518299	Yes	None
ANC	chr6	154989555	154990330	795	7	1	46	4.5	0.0338949	3.7813	0.0518299	Yes	None			Pseudogene_and/or_Retroposed	Feature Overlap
ANC	chr6	163119471	163119573	103	7	1	1	4.5	0.0338949	3.7813	0.0518299	Yes	None
ANC	chr8	30762080	30762620	547	7	1	35	4.5	0.0338949	3.7813	0.0518299	Yes	None
ANC	chr8	47622118	47622223	115	7	1	2	4.5	0.0338949	3.7813	0.0518299	Yes	None	SD	CNV		Feature Overlap
ANC	chr8	51661764	51662357	616	7	1	31	4.5	0.0338949	3.7813	0.0518299	Yes	None
ANC	chr9	16707947	16708300	354	7	1	5	4.5	0.0338949	3.7813	0.0518299	Yes	None					ACNS_556
ANC	chr9	3876993	3877381	389	7	1	16	4.5	0.0338949	3.7813	0.0518299	Yes	None					ACNS_150
ANC	chr15	20329051	20329181	131	9	2	3	4.4545	0.0348085	3.8409	0.0500164	No	None	SD	CNV		Feature Overlap
ANC	chr1	26993759	26994087	351	9	2	17	4.4545	0.0348085	3.8409	0.0500164	Yes	None
ANC	chr12	119311056	119311557	569	9	2	28	4.4545	0.0348085	3.8409	0.0500164	Yes	None
ANC	chr13	65088909	65089218	310	9	2	27	4.4545	0.0348085	3.8409	0.0500164	Yes	None
ANC	chr16	34195928	34196161	235	9	2	5	4.4545	0.0348085	3.8409	0.0500164	Yes	None	SD			Feature Overlap
ANC	chr16	87986870	87987621	820	9	2	61	4.4545	0.0348085	3.8409	0.0500164	Yes	None
ANC	chr2	21386868	21387396	529	9	2	12	4.4545	0.0348085	3.8409	0.0500164	Yes	Yes					ACNS_220
ANC	chr3	21776564	21776905	343	9	2	10	4.4545	0.0348085	3.8409	0.0500164	Yes	None
ANC	chr3	81976351	81977200	851	9	2	21	4.4545	0.0348085	3.8409	0.0500164	Yes	None
ANC	chr3	87689288	87689847	568	9	2	32	4.4545	0.0348085	3.8409	0.0500164	Yes	None
ANC	chr4	182647071	182648031	963	14	5	18	4.2632	0.0389475	3.8026	0.0511721	Yes	None						HAR25
ANC	chr11	50071395	50071521	127	4	0	1	4	0.0455003	3.0625	0.0801183	No	None	SD			Feature Overlap
ANC	chr15	20072077	20072195	119	4	0	0	4	0.0455003	3.0625	0.0801183	No	None	SD	CNV		Feature Overlap
ANC	chr2	132514670	132514779	110	4	0	1	4	0.0455003	3.0625	0.0801183	No	None	SD			Feature Overlap
ANC	chr2	88029092	88029391	301	4	0	5	4	0.0455003	3.0625	0.0801183	No	None	SD			Feature Overlap
ANC	chr7	127766262	127766447	189	4	0	2	4	0.0455003	3.0625	0.0801183	No	None	SD			Feature Overlap
ANC	chrX	3278748	3278868	121	4	0	5	4	0.0455003	3.0625	0.0801183	No	None	SD		Pseudogene_and/or_Retroposed	Feature Overlap
ANC	chr1	101202474	101202642	169	4	0	3	4	0.0455003	3.0625	0.0801183	Yes	None
ANC	chr1	101332950	101333071	122	4	0	3	4	0.0455003	3.0625	0.0801183	Yes	None					ACNS_107
ANC	chr1	10523196	10523533	338	4	0	6	4	0.0455003	3.0625	0.0801183	Yes	None
ANC	chr1	105249135	105249299	165	4	0	10	4	0.0455003	3.0625	0.0801183	Yes	None
ANC	chr1	119851513	119851768	256	4	0	26	4	0.0455003	3.0625	0.0801183	Yes	None	SD		Pseudogene_and/or_Retroposed	Feature Overlap
ANC	chr1	141917871	141918109	247	4	0	1	4	0.0455003	3.0625	0.0801183	Yes	None	SD			Feature Overlap
ANC	chr1	143605912	143606014	103	4	0	1	4	0.0455003	3.0625	0.0801183	Yes	None	SD			Feature Overlap
ANC	chr1	146389544	146389779	244	4	0	1	4	0.0455003	3.0625	0.0801183	Yes	None	SD			Feature Overlap
ANC	chr1	154958184	154958330	148	4	0	3	4	0.0455003	3.0625	0.0801183	Yes	Yes	SD		Pseudogene_and/or_Retroposed	Feature Overlap
ANC	chr1	159939274	159939586	313	4	0	14	4	0.0455003	3.0625	0.0801183	Yes	None			Pseudogene_and/or_Retroposed	Feature Overlap
ANC	chr1	167343742	167343938	198	4	0	6	4	0.0455003	3.0625	0.0801183	Yes	None
ANC	chr1	167449163	167449525	363	4	0	11	4	0.0455003	3.0625	0.0801183	Yes	None
ANC	chr1	168925213	168925492	280	4	0	5	4	0.0455003	3.0625	0.0801183	Yes	None
ANC	chr1	172454396	172454555	160	4	0	2	4	0.0455003	3.0625	0.0801183	Yes	None
ANC	chr1	173740970	173741159	190	4	0	2	4	0.0455003	3.0625	0.0801183	Yes	None					ACNS_243
ANC	chr1	173819103	173819297	196	4	0	6	4	0.0455003	3.0625	0.0801183	Yes	None					ACNS_296
ANC	chr1	174312480	174312806	327	4	0	9	4	0.0455003	3.0625	0.0801183	Yes	None
ANC	chr1	175095252	175095548	297	4	0	12	4	0.0455003	3.0625	0.0801183	Yes	None
ANC	chr1	188843274	188843384	111	4	0	7	4	0.0455003	3.0625	0.0801183	Yes	None
ANC	chr1	192604686	192604883	199	4	0	4	4	0.0455003	3.0625	0.0801183	Yes	None
ANC	chr1	197015692	197016295	605	4	0	5	4	0.0455003	3.0625	0.0801183	Yes	None
ANC	chr1	199396265	199396450	186	4	0	7	4	0.0455003	3.0625	0.0801183	Yes	None
ANC	chr1	20458666	20458845	180	4	0	6	4	0.0455003	3.0625	0.0801183	Yes	None
ANC	chr1	206824413	206824643	231	4	0	6	4	0.0455003	3.0625	0.0801183	Yes	None
ANC	chr1	208641508	208641848	341	4	0	3	4	0.0455003	3.0625	0.0801183	Yes	None
ANC	chr1	210147856	210148369	514	4	0	4	4	0.0455003	3.0625	0.0801183	Yes	None
ANC	chr1	210590690	210590942	253	4	0	3	4	0.0455003	3.0625	0.0801183	Yes	None
ANC	chr1	213274355	213274941	588	4	0	7	4	0.0455003	3.0625	0.0801183	Yes	Yes
ANC	chr1	213616353	213616500	148	4	0	2	4	0.0455003	3.0625	0.0801183	Yes	None
ANC	chr1	214022032	214022236	205	4	0	9	4	0.0455003	3.0625	0.0801183	Yes	None
ANC	chr1	214418937	214419214	278	4	0	3	4	0.0455003	3.0625	0.0801183	Yes	None
ANC	chr1	214781261	214781575	315	4	0	1	4	0.0455003	3.0625	0.0801183	Yes	None
ANC	chr1	214816696	214817241	547	4	0	1	4	0.0455003	3.0625	0.0801183	Yes	None						HAR158
ANC	chr1	227981702	227982035	338	4	0	13	4	0.0455003	3.0625	0.0801183	Yes	None
ANC	chr1	239542463	239542851	390	4	0	46	4	0.0455003	3.0625	0.0801183	Yes	None	SD		Pseudogene_and/or_Retroposed	Feature Overlap
ANC	chr1	239690706	239690817	112	4	0	2	4	0.0455003	3.0625	0.0801183	Yes	None	SD			Feature Overlap
ANC	chr1	243674238	243674366	129	4	0	6	4	0.0455003	3.0625	0.0801183	Yes	None			Pseudogene_and/or_Retroposed	Feature Overlap
ANC	chr1	30491920	30492065	146	4	0	5	4	0.0455003	3.0625	0.0801183	Yes	None
ANC	chr1	37061912	37062154	243	4	0	5	4	0.0455003	3.0625	0.0801183	Yes	None
ANC	chr1	38123732	38124088	357	4	0	20	4	0.0455003	3.0625	0.0801183	Yes	None
ANC	chr1	42948100	42948312	213	4	0	10	4	0.0455003	3.0625	0.0801183	Yes	None	SD		Pseudogene_and/or_Retroposed	Feature Overlap
ANC	chr1	44154240	44154497	258	4	0	4	4	0.0455003	3.0625	0.0801183	Yes	None
ANC	chr1	44571245	44571520	276	4	0	5	4	0.0455003	3.0625	0.0801183	Yes	None
ANC	chr1	44766688	44766852	165	4	0	3	4	0.0455003	3.0625	0.0801183	Yes	None
ANC	chr1	48677167	48677570	404	4	0	8	4	0.0455003	3.0625	0.0801183	Yes	None
ANC	chr1	50874478	50874904	428	4	0	4	4	0.0455003	3.0625	0.0801183	Yes	None
ANC	chr1	55916210	55916512	303	4	0	10	4	0.0455003	3.0625	0.0801183	Yes	Yes
ANC	chr1	57359074	57359255	182	4	0	5	4	0.0455003	3.0625	0.0801183	Yes	None
ANC	chr1	57431475	57431878	404	4	0	3	4	0.0455003	3.0625	0.0801183	Yes	None
ANC	chr1	57836946	57837133	188	4	0	1	4	0.0455003	3.0625	0.0801183	Yes	None
ANC	chr1	61349644	61349919	276	4	0	8	4	0.0455003	3.0625	0.0801183	Yes	None
ANC	chr1	61701802	61702119	318	4	0	2	4	0.0455003	3.0625	0.0801183	Yes	None
ANC	chr1	63966406	63966714	309	4	0	25	4	0.0455003	3.0625	0.0801183	Yes	None			Pseudogene_and/or_Retroposed	Feature Overlap
ANC	chr1	65255213	65255339	127	4	0	3	4	0.0455003	3.0625	0.0801183	Yes	None
ANC	chr1	71374635	71375064	431	4	0	10	4	0.0455003	3.0625	0.0801183	Yes	None
ANC	chr1	71966002	71966281	281	4	0	4	4	0.0455003	3.0625	0.0801183	Yes	None
ANC	chr1	72591579	72591905	329	4	0	11	4	0.0455003	3.0625	0.0801183	Yes	None
ANC	chr1	74246576	74246691	118	4	0	6	4	0.0455003	3.0625	0.0801183	Yes	None
ANC	chr1	74872290	74872499	210	4	0	3	4	0.0455003	3.0625	0.0801183	Yes	None
ANC	chr1	80631124	80631252	129	4	0	6	4	0.0455003	3.0625	0.0801183	Yes	None
ANC	chr1	81381045	81381174	130	4	0	5	4	0.0455003	3.0625	0.0801183	Yes	None
ANC	chr1	82943107	82943291	185	4	0	9	4	0.0455003	3.0625	0.0801183	Yes	None
ANC	chr1	83923491	83923992	503	4	0	13	4	0.0455003	3.0625	0.0801183	Yes	None
ANC	chr1	88336279	88336645	369	4	0	6	4	0.0455003	3.0625	0.0801183	Yes	None
ANC	chr1	88639399	88640384	986	4	0	3	4	0.0455003	3.0625	0.0801183	Yes	None
ANC	chr1	90998419	90998775	359	4	0	2	4	0.0455003	3.0625	0.0801183	Yes	Yes
ANC	chr1	95444769	95444983	215	4	0	5	4	0.0455003	3.0625	0.0801183	Yes	None		CNV		Feature Overlap
ANC	chr1	95458902	95459072	171	4	0	7	4	0.0455003	3.0625	0.0801183	Yes	None		CNV		Feature Overlap	ACNS_297
ANC	chr1	96111461	96111900	440	4	0	6	4	0.0455003	3.0625	0.0801183	Yes	None
ANC	chr1	96672790	96673050	262	4	0	6	4	0.0455003	3.0625	0.0801183	Yes	None
ANC	chr10	10125018	10125251	234	4	0	4	4	0.0455003	3.0625	0.0801183	Yes	None
ANC	chr10	103716643	103716753	111	4	0	5	4	0.0455003	3.0625	0.0801183	Yes	None
ANC	chr10	115049134	115049309	176	4	0	0	4	0.0455003	3.0625	0.0801183	Yes	None
ANC	chr10	117626343	117626584	242	4	0	2	4	0.0455003	3.0625	0.0801183	Yes	None
ANC	chr10	119793239	119793538	300	4	0	9	4	0.0455003	3.0625	0.0801183	Yes	None
ANC	chr10	120165311	120165515	206	4	0	8	4	0.0455003	3.0625	0.0801183	Yes	None
ANC	chr10	125146047	125146387	342	4	0	6	4	0.0455003	3.0625	0.0801183	Yes	None
ANC	chr10	125263677	125263842	166	4	0	2	4	0.0455003	3.0625	0.0801183	Yes	None
ANC	chr10	130872048	130872271	225	4	0	7	4	0.0455003	3.0625	0.0801183	Yes	None
ANC	chr10	131122894	131123051	158	4	0	1	4	0.0455003	3.0625	0.0801183	Yes	None					ACNS_271
ANC	chr10	131450934	131451508	575	4	0	7	4	0.0455003	3.0625	0.0801183	Yes	None
ANC	chr10	131644158	131644678	521	4	0	3	4	0.0455003	3.0625	0.0801183	Yes	None
ANC	chr10	14273552	14273787	237	4	0	1	4	0.0455003	3.0625	0.0801183	Yes	None
ANC	chr10	1699764	1699899	136	4	0	2	4	0.0455003	3.0625	0.0801183	Yes	None
ANC	chr10	21039105	21039313	209	4	0	4	4	0.0455003	3.0625	0.0801183	Yes	Yes
ANC	chr10	2107487	2107687	201	4	0	6	4	0.0455003	3.0625	0.0801183	Yes	None
ANC	chr10	36278426	36279045	620	4	0	5	4	0.0455003	3.0625	0.0801183	Yes	None	SD			Feature Overlap
ANC	chr10	50787663	50788050	389	4	0	20	4	0.0455003	3.0625	0.0801183	Yes	None	SD		Pseudogene_and/or_Retroposed	Feature Overlap
ANC	chr10	63812582	63812753	172	4	0	3	4	0.0455003	3.0625	0.0801183	Yes	None					ACNS_154
ANC	chr10	6812064	6812226	163	4	0	5	4	0.0455003	3.0625	0.0801183	Yes	None
ANC	chr10	68617962	68618182	221	4	0	11	4	0.0455003	3.0625	0.0801183	Yes	None
ANC	chr10	6939807	6939954	148	4	0	7	4	0.0455003	3.0625	0.0801183	Yes	None
ANC	chr10	69683318	69683574	257	4	0	4	4	0.0455003	3.0625	0.0801183	Yes	None
ANC	chr10	6970632	6970785	154	4	0	4	4	0.0455003	3.0625	0.0801183	Yes	None
ANC	chr10	74878696	74878804	109	4	0	1	4	0.0455003	3.0625	0.0801183	Yes	None
ANC	chr10	76855794	76855990	209	4	0	5	4	0.0455003	3.0625	0.0801183	Yes	None
ANC	chr10	77108360	77108605	246	4	0	3	4	0.0455003	3.0625	0.0801183	Yes	None					ACNS_617
ANC	chr10	77153352	77154235	889	4	0	8	4	0.0455003	3.0625	0.0801183	Yes	None
ANC	chr10	8204901	8205330	477	4	0	20	4	0.0455003	3.0625	0.0801183	Yes	None
ANC	chr10	92391893	92392079	187	4	0	3	4	0.0455003	3.0625	0.0801183	Yes	None
ANC	chr10	97938764	97939541	786	4	0	47	4	0.0455003	3.0625	0.0801183	Yes	None	SD	CNV	Pseudogene_and/or_Retroposed	Feature Overlap
ANC	chr10	98371180	98371351	172	4	0	14	4	0.0455003	3.0625	0.0801183	Yes	None			Pseudogene_and/or_Retroposed	Feature Overlap
ANC	chr11	10299262	10299617	356	4	0	4	4	0.0455003	3.0625	0.0801183	Yes	None		CNV		Feature Overlap
ANC	chr11	108909094	108909312	219	4	0	6	4	0.0455003	3.0625	0.0801183	Yes	Yes					ACNS_759
ANC	chr11	112286964	112287376	414	4	0	14	4	0.0455003	3.0625	0.0801183	Yes	None
ANC	chr11	113520163	113520429	267	4	0	3	4	0.0455003	3.0625	0.0801183	Yes	None
ANC	chr11	114719429	114719611	183	4	0	7	4	0.0455003	3.0625	0.0801183	Yes	None
ANC	chr11	114855426	114855716	291	4	0	5	4	0.0455003	3.0625	0.0801183	Yes	None
ANC	chr11	121306416	121306619	204	4	0	6	4	0.0455003	3.0625	0.0801183	Yes	None
ANC	chr11	126290125	126290387	264	4	0	8	4	0.0455003	3.0625	0.0801183	Yes	None
ANC	chr11	131172748	131173015	269	4	0	7	4	0.0455003	3.0625	0.0801183	Yes	None					ACNS_839
ANC	chr11	131173039	131173250	213	4	0	5	4	0.0455003	3.0625	0.0801183	Yes	None					ACNS_839
ANC	chr11	131186565	131187035	471	4	0	9	4	0.0455003	3.0625	0.0801183	Yes	None
ANC	chr11	133316101	133316374	274	4	0	6	4	0.0455003	3.0625	0.0801183	Yes	None
ANC	chr11	14085203	14085583	381	4	0	3	4	0.0455003	3.0625	0.0801183	Yes	None
ANC	chr11	15479441	15480066	626	4	0	6	4	0.0455003	3.0625	0.0801183	Yes	None
ANC	chr11	16090447	16090895	450	4	0	7	4	0.0455003	3.0625	0.0801183	Yes	None
ANC	chr11	16380296	16380735	440	4	0	17	4	0.0455003	3.0625	0.0801183	Yes	None
ANC	chr11	22449567	22449871	306	4	0	5	4	0.0455003	3.0625	0.0801183	Yes	None
ANC	chr11	22469893	22470232	341	4	0	5	4	0.0455003	3.0625	0.0801183	Yes	None
ANC	chr11	28095723	28096096	381	4	0	15	4	0.0455003	3.0625	0.0801183	Yes	None
ANC	chr11	30675097	30675248	152	4	0	6	4	0.0455003	3.0625	0.0801183	Yes	None					ACNS_144
ANC	chr11	31224829	31225205	377	4	0	3	4	0.0455003	3.0625	0.0801183	Yes	Yes
ANC	chr11	31643028	31643422	395	4	0	5	4	0.0455003	3.0625	0.0801183	Yes	None
ANC	chr11	34720867	34720985	119	4	0	8	4	0.0455003	3.0625	0.0801183	Yes	None
ANC	chr11	35852776	35853110	335	4	0	10	4	0.0455003	3.0625	0.0801183	Yes	None
ANC	chr11	36058425	36058559	135	4	0	1	4	0.0455003	3.0625	0.0801183	Yes	None
ANC	chr11	38492685	38492877	194	4	0	3	4	0.0455003	3.0625	0.0801183	Yes	None
ANC	chr11	39532448	39532606	176	4	0	5	4	0.0455003	3.0625	0.0801183	Yes	None					ACNS_331
ANC	chr11	42532584	42532699	117	4	0	3	4	0.0455003	3.0625	0.0801183	Yes	None
ANC	chr11	42574955	42575287	336	4	0	5	4	0.0455003	3.0625	0.0801183	Yes	None
ANC	chr11	44392985	44393485	501	4	0	26	4	0.0455003	3.0625	0.0801183	Yes	None
ANC	chr11	49296087	49296233	147	4	0	4	4	0.0455003	3.0625	0.0801183	Yes	None	SD			Feature Overlap
ANC	chr11	498178	498761	584	4	0	47	4	0.0455003	3.0625	0.0801183	Yes	None
ANC	chr11	74308279	74308658	380	4	0	20	4	0.0455003	3.0625	0.0801183	Yes	None			Pseudogene_and/or_Retroposed	Feature Overlap
ANC	chr11	8335226	8335439	214	4	0	5	4	0.0455003	3.0625	0.0801183	Yes	None						HAR77
ANC	chr11	87140125	87140377	253	4	0	2	4	0.0455003	3.0625	0.0801183	Yes	None
ANC	chr11	88871504	88871971	469	4	0	25	4	0.0455003	3.0625	0.0801183	Yes	None			Pseudogene_and/or_Retroposed	Feature Overlap
ANC	chr11	91980339	91980505	167	4	0	8	4	0.0455003	3.0625	0.0801183	Yes	None
ANC	chr11	94655265	94655614	350	4	0	2	4	0.0455003	3.0625	0.0801183	Yes	None
ANC	chr11	95667950	95668148	203	4	0	4	4	0.0455003	3.0625	0.0801183	Yes	None
ANC	chr11	96336853	96337037	185	4	0	4	4	0.0455003	3.0625	0.0801183	Yes	Yes					ACNS_721
ANC	chr12	106859925	106860120	196	4	0	4	4	0.0455003	3.0625	0.0801183	Yes	None
ANC	chr12	112044612	112044990	381	4	0	22	4	0.0455003	3.0625	0.0801183	Yes	None
ANC	chr12	113762680	113762916	237	4	0	1	4	0.0455003	3.0625	0.0801183	Yes	None
ANC	chr12	117826529	117826726	198	4	0	2	4	0.0455003	3.0625	0.0801183	Yes	None					ACNS_318
ANC	chr12	12364216	12364472	257	4	0	5	4	0.0455003	3.0625	0.0801183	Yes	None
ANC	chr12	132312411	132312795	388	4	0	16	4	0.0455003	3.0625	0.0801183	Yes	None			Pseudogene_and/or_Retroposed	Feature Overlap
ANC	chr12	16016418	16016597	180	4	0	7	4	0.0455003	3.0625	0.0801183	Yes	None			Pseudogene_and/or_Retroposed	Feature Overlap
ANC	chr12	16128221	16128391	171	4	0	1	4	0.0455003	3.0625	0.0801183	Yes	None					ACNS_79
ANC	chr12	17474529	17474963	435	4	0	11	4	0.0455003	3.0625	0.0801183	Yes	None
ANC	chr12	23030222	23030773	552	4	0	9	4	0.0455003	3.0625	0.0801183	Yes	None
ANC	chr12	23234428	23235451	1024	4	0	12	4	0.0455003	3.0625	0.0801183	Yes	None
ANC	chr12	23925693	23926072	381	4	0	11	4	0.0455003	3.0625	0.0801183	Yes	None
ANC	chr12	24274194	24274597	404	4	0	2	4	0.0455003	3.0625	0.0801183	Yes	None
ANC	chr12	30921565	30921765	201	4	0	9	4	0.0455003	3.0625	0.0801183	Yes	None
ANC	chr12	40267864	40268015	152	4	0	2	4	0.0455003	3.0625	0.0801183	Yes	None
ANC	chr12	41676852	41677110	261	4	0	8	4	0.0455003	3.0625	0.0801183	Yes	None
ANC	chr12	43474920	43475215	300	4	0	5	4	0.0455003	3.0625	0.0801183	Yes	None
ANC	chr12	46439195	46439363	169	4	0	4	4	0.0455003	3.0625	0.0801183	Yes	None
ANC	chr12	63076784	63076984	201	4	0	13	4	0.0455003	3.0625	0.0801183	Yes	Yes			Pseudogene_and/or_Retroposed	Feature Overlap
ANC	chr12	70660571	70660924	354	4	0	7	4	0.0455003	3.0625	0.0801183	Yes	None
ANC	chr12	70683192	70683509	318	4	0	4	4	0.0455003	3.0625	0.0801183	Yes	None
ANC	chr12	70914176	70914462	287	4	0	6	4	0.0455003	3.0625	0.0801183	Yes	None
ANC	chr12	71957968	71958178	211	4	0	8	4	0.0455003	3.0625	0.0801183	Yes	None
ANC	chr12	85487028	85487263	239	4	0	8	4	0.0455003	3.0625	0.0801183	Yes	None
ANC	chr12	88962592	88962769	178	4	0	5	4	0.0455003	3.0625	0.0801183	Yes	None
ANC	chr12	90500003	90500349	347	4	0	9	4	0.0455003	3.0625	0.0801183	Yes	None
ANC	chr12	91064620	91065072	455	4	0	16	4	0.0455003	3.0625	0.0801183	Yes	None			Pseudogene_and/or_Retroposed	Feature Overlap
ANC	chr12	93431437	93431549	113	4	0	2	4	0.0455003	3.0625	0.0801183	Yes	None						HAR26
ANC	chr12	96009974	96010119	146	4	0	4	4	0.0455003	3.0625	0.0801183	Yes	None
ANC	chr12	96433720	96434092	374	4	0	3	4	0.0455003	3.0625	0.0801183	Yes	None
ANC	chr12	9852982	9853144	168	4	0	7	4	0.0455003	3.0625	0.0801183	Yes	None
ANC	chr13	102698891	102699281	391	4	0	5	4	0.0455003	3.0625	0.0801183	Yes	None
ANC	chr13	103140387	103140812	426	4	0	7	4	0.0455003	3.0625	0.0801183	Yes	None
ANC	chr13	104263055	104263197	149	4	0	3	4	0.0455003	3.0625	0.0801183	Yes	None
ANC	chr13	104453823	104454055	233	4	0	3	4	0.0455003	3.0625	0.0801183	Yes	None
ANC	chr13	104467786	104468194	410	4	0	11	4	0.0455003	3.0625	0.0801183	Yes	None
ANC	chr13	105634189	105634336	148	4	0	3	4	0.0455003	3.0625	0.0801183	Yes	None
ANC	chr13	106073481	106073723	243	4	0	2	4	0.0455003	3.0625	0.0801183	Yes	Yes
ANC	chr13	20420089	20420425	339	4	0	17	4	0.0455003	3.0625	0.0801183	Yes	None	SD	CNV	Pseudogene_and/or_Retroposed	Feature Overlap
ANC	chr13	31078033	31078170	140	4	0	0	4	0.0455003	3.0625	0.0801183	Yes	None
ANC	chr13	33542292	33542527	236	4	0	7	4	0.0455003	3.0625	0.0801183	Yes	None
ANC	chr13	41179055	41179163	109	4	0	4	4	0.0455003	3.0625	0.0801183	Yes	None
ANC	chr13	42707281	42707522	242	4	0	3	4	0.0455003	3.0625	0.0801183	Yes	None
ANC	chr13	42787748	42788052	305	4	0	6	4	0.0455003	3.0625	0.0801183	Yes	None					ACNS_336
ANC	chr13	47898893	47899250	358	4	0	22	4	0.0455003	3.0625	0.0801183	Yes	None
ANC	chr13	52735376	52735634	259	4	0	5	4	0.0455003	3.0625	0.0801183	Yes	None
ANC	chr13	53297707	53298025	320	4	0	7	4	0.0455003	3.0625	0.0801183	Yes	None
ANC	chr13	55404714	55405013	301	4	0	19	4	0.0455003	3.0625	0.0801183	Yes	None
ANC	chr13	58118093	58118223	131	4	0	4	4	0.0455003	3.0625	0.0801183	Yes	None
ANC	chr13	62563796	62564135	340	4	0	7	4	0.0455003	3.0625	0.0801183	Yes	None
ANC	chr13	63929236	63929517	283	4	0	9	4	0.0455003	3.0625	0.0801183	Yes	None
ANC	chr13	66909426	66909711	286	4	0	9	4	0.0455003	3.0625	0.0801183	Yes	None
ANC	chr13	66978425	66978644	220	4	0	0	4	0.0455003	3.0625	0.0801183	Yes	None
ANC	chr13	68846246	68846440	195	4	0	7	4	0.0455003	3.0625	0.0801183	Yes	None
ANC	chr13	70030965	70031157	193	4	0	7	4	0.0455003	3.0625	0.0801183	Yes	None
ANC	chr13	71716602	71717274	674	4	0	14	4	0.0455003	3.0625	0.0801183	Yes	None
ANC	chr13	71983347	71983680	334	4	0	6	4	0.0455003	3.0625	0.0801183	Yes	Yes
ANC	chr13	73777899	73778325	428	4	0	5	4	0.0455003	3.0625	0.0801183	Yes	None
ANC	chr13	74152028	74152489	462	4	0	7	4	0.0455003	3.0625	0.0801183	Yes	None
ANC	chr13	78019233	78019772	540	4	0	5	4	0.0455003	3.0625	0.0801183	Yes	None
ANC	chr13	79320380	79320599	224	4	0	6	4	0.0455003	3.0625	0.0801183	Yes	None			Pseudogene_and/or_Retroposed	Feature Overlap
ANC	chr13	83162324	83162480	158	4	0	4	4	0.0455003	3.0625	0.0801183	Yes	None
ANC	chr13	87557784	87557987	204	4	0	4	4	0.0455003	3.0625	0.0801183	Yes	None
ANC	chr13	90645877	90646165	289	4	0	4	4	0.0455003	3.0625	0.0801183	Yes	None
ANC	chr13	91770676	91770854	187	4	0	2	4	0.0455003	3.0625	0.0801183	Yes	None
ANC	chr13	93304195	93304391	197	4	0	10	4	0.0455003	3.0625	0.0801183	Yes	None
ANC	chr13	94278620	94278770	152	4	0	2	4	0.0455003	3.0625	0.0801183	Yes	None					ACNS_510
ANC	chr13	94398141	94398796	656	4	0	3	4	0.0455003	3.0625	0.0801183	Yes	None
ANC	chr13	96060884	96061266	410	4	0	8	4	0.0455003	3.0625	0.0801183	Yes	None					ACNS_293
ANC	chr13	96220091	96220437	347	4	0	5	4	0.0455003	3.0625	0.0801183	Yes	None
ANC	chr13	96294517	96294658	142	4	0	2	4	0.0455003	3.0625	0.0801183	Yes	None					ACNS_632
ANC	chr13	96510818	96511126	311	4	0	8	4	0.0455003	3.0625	0.0801183	Yes	None
ANC	chr13	98640843	98641030	188	4	0	10	4	0.0455003	3.0625	0.0801183	Yes	None			Pseudogene_and/or_Retroposed	Feature Overlap
ANC	chr14	102264055	102264171	120	4	0	1	4	0.0455003	3.0625	0.0801183	Yes	None
ANC	chr14	22059174	22059386	213	4	0	4	4	0.0455003	3.0625	0.0801183	Yes	None
ANC	chr14	23546111	23546253	152	4	0	16	4	0.0455003	3.0625	0.0801183	Yes	Yes	SD	CNV		Feature Overlap
ANC	chr14	26364842	26365045	204	4	0	12	4	0.0455003	3.0625	0.0801183	Yes	None
ANC	chr14	27379301	27379857	559	4	0	9	4	0.0455003	3.0625	0.0801183	Yes	None	SD			Feature Overlap
ANC	chr14	29334946	29335290	345	4	0	6	4	0.0455003	3.0625	0.0801183	Yes	None
ANC	chr14	30949787	30950025	239	4	0	7	4	0.0455003	3.0625	0.0801183	Yes	None
ANC	chr14	32266923	32267135	213	4	0	2	4	0.0455003	3.0625	0.0801183	Yes	None
ANC	chr14	32566092	32566346	255	4	0	4	4	0.0455003	3.0625	0.0801183	Yes	None					ACNS_553
ANC	chr14	32780301	32780986	686	4	0	7	4	0.0455003	3.0625	0.0801183	Yes	None
ANC	chr14	33150720	33150927	208	4	0	4	4	0.0455003	3.0625	0.0801183	Yes	None
ANC	chr14	33231243	33231559	317	4	0	0	4	0.0455003	3.0625	0.0801183	Yes	None
ANC	chr14	33248927	33249200	274	4	0	5	4	0.0455003	3.0625	0.0801183	Yes	None
ANC	chr14	35620002	35620141	141	4	0	3	4	0.0455003	3.0625	0.0801183	Yes	None
ANC	chr14	35627257	35627703	447	4	0	2	4	0.0455003	3.0625	0.0801183	Yes	None
ANC	chr14	36444582	36444838	261	4	0	4	4	0.0455003	3.0625	0.0801183	Yes	None
ANC	chr14	36453608	36453924	317	4	0	4	4	0.0455003	3.0625	0.0801183	Yes	None
ANC	chr14	39203024	39203249	226	4	0	5	4	0.0455003	3.0625	0.0801183	Yes	None
ANC	chr14	39445017	39445326	310	4	0	7	4	0.0455003	3.0625	0.0801183	Yes	None					ACNS_890
ANC	chr14	39803328	39803516	190	4	0	7	4	0.0455003	3.0625	0.0801183	Yes	None		CNV		Feature Overlap
ANC	chr14	39859477	39859713	237	4	0	9	4	0.0455003	3.0625	0.0801183	Yes	None		CNV		Feature Overlap
ANC	chr14	47912912	47913191	280	4	0	7	4	0.0455003	3.0625	0.0801183	Yes	Yes					ACNS_783
ANC	chr14	47921008	47921217	210	4	0	2	4	0.0455003	3.0625	0.0801183	Yes	None
ANC	chr14	53078474	53078750	277	4	0	3	4	0.0455003	3.0625	0.0801183	Yes	None
ANC	chr14	53417793	53418140	348	4	0	1	4	0.0455003	3.0625	0.0801183	Yes	None
ANC	chr14	68159373	68159509	137	4	0	3	4	0.0455003	3.0625	0.0801183	Yes	None
ANC	chr14	72500125	72500362	260	4	0	24	4	0.0455003	3.0625	0.0801183	Yes	None	SD		Pseudogene_and/or_Retroposed	Feature Overlap
ANC	chr14	78829926	78830159	234	4	0	8	4	0.0455003	3.0625	0.0801183	Yes	None
ANC	chr14	78988276	78988588	313	4	0	13	4	0.0455003	3.0625	0.0801183	Yes	None
ANC	chr14	79029172	79029352	181	4	0	3	4	0.0455003	3.0625	0.0801183	Yes	None
ANC	chr14	81141896	81142345	450	4	0	7	4	0.0455003	3.0625	0.0801183	Yes	None
ANC	chr14	82620631	82620824	194	4	0	11	4	0.0455003	3.0625	0.0801183	Yes	None
ANC	chr14	82665223	82665456	234	4	0	4	4	0.0455003	3.0625	0.0801183	Yes	None
ANC	chr14	87430566	87430730	165	4	0	1	4	0.0455003	3.0625	0.0801183	Yes	None					ACNS_178
ANC	chr14	89031167	89031363	197	4	0	2	4	0.0455003	3.0625	0.0801183	Yes	None
ANC	chr14	96623438	96623549	112	4	0	4	4	0.0455003	3.0625	0.0801183	Yes	None
ANC	chr14	97644841	97645332	492	4	0	6	4	0.0455003	3.0625	0.0801183	Yes	None
ANC	chr14	98141384	98141641	258	4	0	0	4	0.0455003	3.0625	0.0801183	Yes	None
ANC	chr14	98762622	98762789	169	4	0	0	4	0.0455003	3.0625	0.0801183	Yes	None
ANC	chr15	18981505	18981711	207	4	0	8	4	0.0455003	3.0625	0.0801183	Yes	None	SD	CNV		Feature Overlap
ANC	chr15	28645120	28645345	226	12	4	10	4	0.0455003	3.5156	0.0607927	Yes	fragmented chimp alignment	SD	CNV	Pseudogene_and/or_Retroposed	Feature Overlap
ANC	chr15	30649815	30649965	152	4	0	3	4	0.0455003	3.0625	0.0801183	Yes	None	SD			Feature Overlap
ANC	chr15	31021387	31021583	198	4	0	9	4	0.0455003	3.0625	0.0801183	Yes	None
ANC	chr15	33291431	33291711	281	4	0	5	4	0.0455003	3.0625	0.0801183	Yes	None
ANC	chr15	33453394	33453777	384	4	0	13	4	0.0455003	3.0625	0.0801183	Yes	None
ANC	chr15	33601185	33601901	719	4	0	12	4	0.0455003	3.0625	0.0801183	Yes	None
ANC	chr15	33836723	33837253	531	4	0	5	4	0.0455003	3.0625	0.0801183	Yes	None
ANC	chr15	34381764	34382109	347	4	0	3	4	0.0455003	3.0625	0.0801183	Yes	None
ANC	chr15	34525825	34525986	162	4	0	0	4	0.0455003	3.0625	0.0801183	Yes	None
ANC	chr15	34676314	34676804	491	4	0	9	4	0.0455003	3.0625	0.0801183	Yes	None
ANC	chr15	34754904	34755305	415	4	0	11	4	0.0455003	3.0625	0.0801183	Yes	None
ANC	chr15	34987716	34987880	165	4	0	0	4	0.0455003	3.0625	0.0801183	Yes	None					ACNS_960
ANC	chr15	35851000	35851383	384	4	0	6	4	0.0455003	3.0625	0.0801183	Yes	None
ANC	chr15	35892907	35893380	475	4	0	9	4	0.0455003	3.0625	0.0801183	Yes	None
ANC	chr15	40180898	40181026	133	4	0	12	4	0.0455003	3.0625	0.0801183	Yes	None	SD	CNV	Pseudogene_and/or_Retroposed	Feature Overlap
ANC	chr15	44179553	44179717	165	4	0	8	4	0.0455003	3.0625	0.0801183	Yes	None			Pseudogene_and/or_Retroposed	Feature Overlap
ANC	chr15	56563129	56563230	105	4	0	1	4	0.0455003	3.0625	0.0801183	Yes	None
ANC	chr15	57820613	57820792	180	4	0	2	4	0.0455003	3.0625	0.0801183	Yes	None
ANC	chr15	58233969	58234187	219	4	0	2	4	0.0455003	3.0625	0.0801183	Yes	None
ANC	chr15	59723284	59723579	296	4	0	4	4	0.0455003	3.0625	0.0801183	Yes	Yes
ANC	chr15	59766951	59767288	338	4	0	9	4	0.0455003	3.0625	0.0801183	Yes	None
ANC	chr15	64317185	64317407	223	4	0	5	4	0.0455003	3.0625	0.0801183	Yes	None
ANC	chr15	67223182	67223397	216	4	0	3	4	0.0455003	3.0625	0.0801183	Yes	None
ANC	chr15	68333764	68334068	305	4	0	1	4	0.0455003	3.0625	0.0801183	Yes	None
ANC	chr15	70300555	70300718	164	4	0	4	4	0.0455003	3.0625	0.0801183	Yes	None
ANC	chr15	71077592	71077775	191	4	0	1	4	0.0455003	3.0625	0.0801183	Yes	None
ANC	chr15	74551492	74551873	383	4	0	21	4	0.0455003	3.0625	0.0801183	Yes	None			Pseudogene_and/or_Retroposed	Feature Overlap
ANC	chr15	84726696	84726854	159	4	0	8	4	0.0455003	3.0625	0.0801183	Yes	None
ANC	chr15	84826330	84826623	294	4	0	14	4	0.0455003	3.0625	0.0801183	Yes	None
ANC	chr15	90103517	90103685	169	4	0	2	4	0.0455003	3.0625	0.0801183	Yes	None
ANC	chr15	94606991	94607145	155	4	0	3	4	0.0455003	3.0625	0.0801183	Yes	None					ACNS_575
ANC	chr15	94893386	94893825	441	4	0	9	4	0.0455003	3.0625	0.0801183	Yes	None
ANC	chr15	95997123	95997250	128	4	0	4	4	0.0455003	3.0625	0.0801183	Yes	None
ANC	chr15	98329124	98329376	265	4	0	6	4	0.0455003	3.0625	0.0801183	Yes	None
ANC	chr16	16445505	16445812	313	4	0	10	4	0.0455003	3.0625	0.0801183	Yes	None	SD			Feature Overlap
ANC	chr16	17760831	17760963	133	4	0	4	4	0.0455003	3.0625	0.0801183	Yes	None					ACNS_345
ANC	chr16	17932867	17933032	166	4	0	1	4	0.0455003	3.0625	0.0801183	Yes	None
ANC	chr16	25755146	25755617	472	4	0	9	4	0.0455003	3.0625	0.0801183	Yes	None
ANC	chr16	46925882	46926044	163	4	0	7	4	0.0455003	3.0625	0.0801183	Yes	Yes			Pseudogene_and/or_Retroposed	Feature Overlap
ANC	chr16	49659136	49659254	119	4	0	6	4	0.0455003	3.0625	0.0801183	Yes	None
ANC	chr16	49693966	49694183	218	4	0	5	4	0.0455003	3.0625	0.0801183	Yes	None
ANC	chr16	52817862	52818361	500	4	0	7	4	0.0455003	3.0625	0.0801183	Yes	None
ANC	chr16	5501885	5502063	179	4	0	3	4	0.0455003	3.0625	0.0801183	Yes	None
ANC	chr16	57735945	57736139	195	4	0	6	4	0.0455003	3.0625	0.0801183	Yes	None
ANC	chr16	60155993	60156147	155	4	0	2	4	0.0455003	3.0625	0.0801183	Yes	None
ANC	chr16	6038590	6038707	118	4	0	2	4	0.0455003	3.0625	0.0801183	Yes	None
ANC	chr16	61292055	61292461	411	4	0	11	4	0.0455003	3.0625	0.0801183	Yes	None
ANC	chr16	61500799	61501294	496	4	0	13	4	0.0455003	3.0625	0.0801183	Yes	None
ANC	chr16	61724594	61724987	400	4	0	14	4	0.0455003	3.0625	0.0801183	Yes	None
ANC	chr16	62572893	62573281	389	4	0	12	4	0.0455003	3.0625	0.0801183	Yes	None
ANC	chr16	63736341	63736697	357	4	0	12	4	0.0455003	3.0625	0.0801183	Yes	None
ANC	chr16	63815193	63815378	186	4	0	4	4	0.0455003	3.0625	0.0801183	Yes	None
ANC	chr16	6436985	6437232	248	4	0	5	4	0.0455003	3.0625	0.0801183	Yes	None
ANC	chr16	67099329	67099509	182	4	0	6	4	0.0455003	3.0625	0.0801183	Yes	None					ACNS_290
ANC	chr16	7101103	7101344	242	4	0	6	4	0.0455003	3.0625	0.0801183	Yes	None
ANC	chr16	71203424	71203610	187	4	0	4	4	0.0455003	3.0625	0.0801183	Yes	None
ANC	chr16	71225181	71225520	340	4	0	6	4	0.0455003	3.0625	0.0801183	Yes	None					ACNS_405	HAR148
ANC	chr16	72214747	72215146	405	4	0	7	4	0.0455003	3.0625	0.0801183	Yes	Yes
ANC	chr16	75576655	75576846	192	4	0	3	4	0.0455003	3.0625	0.0801183	Yes	None
ANC	chr16	75684833	75684985	153	4	0	2	4	0.0455003	3.0625	0.0801183	Yes	None
ANC	chr16	77613824	77614102	280	4	0	6	4	0.0455003	3.0625	0.0801183	Yes	None
ANC	chr16	77894000	77894201	202	4	0	1	4	0.0455003	3.0625	0.0801183	Yes	None
ANC	chr16	78491749	78491898	150	4	0	2	4	0.0455003	3.0625	0.0801183	Yes	None
ANC	chr16	78865888	78866010	123	4	0	0	4	0.0455003	3.0625	0.0801183	Yes	None
ANC	chr16	78877491	78877709	219	4	0	4	4	0.0455003	3.0625	0.0801183	Yes	None
ANC	chr16	7970038	7970430	394	4	0	5	4	0.0455003	3.0625	0.0801183	Yes	None
ANC	chr16	81090725	81091048	324	4	0	4	4	0.0455003	3.0625	0.0801183	Yes	None
ANC	chr16	88175008	88175144	163	4	0	12	4	0.0455003	3.0625	0.0801183	Yes	None
ANC	chr17	20583384	20583874	504	4	0	11	4	0.0455003	3.0625	0.0801183	Yes	None	SD			Feature Overlap
ANC	chr17	30259602	30259741	140	4	0	3	4	0.0455003	3.0625	0.0801183	Yes	None					ACNS_344
ANC	chr17	30944297	30944574	286	4	0	17	4	0.0455003	3.0625	0.0801183	Yes	None
ANC	chr17	32470254	32470432	179	4	0	4	4	0.0455003	3.0625	0.0801183	Yes	None		CNV		Feature Overlap	ACNS_530
ANC	chr17	37873815	37873991	177	4	0	4	4	0.0455003	3.0625	0.0801183	Yes	None
ANC	chr17	43764922	43765128	207	4	0	11	4	0.0455003	3.0625	0.0801183	Yes	None
ANC	chr17	47606769	47606976	208	4	0	5	4	0.0455003	3.0625	0.0801183	Yes	None
ANC	chr17	49004298	49004580	283	4	0	6	4	0.0455003	3.0625	0.0801183	Yes	None
ANC	chr17	49836373	49836546	174	4	0	4	4	0.0455003	3.0625	0.0801183	Yes	Yes
ANC	chr17	49893503	49893704	206	4	0	5	4	0.0455003	3.0625	0.0801183	Yes	None
ANC	chr17	53030588	53030880	293	4	0	1	4	0.0455003	3.0625	0.0801183	Yes	None						HAR90
ANC	chr17	55432156	55432311	156	4	0	2	4	0.0455003	3.0625	0.0801183	Yes	None	SD	CNV		Feature Overlap
ANC	chr17	56692471	56692899	429	4	0	6	4	0.0455003	3.0625	0.0801183	Yes	None					ACNS_208
ANC	chr17	56799248	56799596	349	4	0	7	4	0.0455003	3.0625	0.0801183	Yes	None
ANC	chr17	57670885	57671037	154	4	0	1	4	0.0455003	3.0625	0.0801183	Yes	None	SD			Feature Overlap
ANC	chr17	57673629	57673790	162	4	0	0	4	0.0455003	3.0625	0.0801183	Yes	None	SD			Feature Overlap
ANC	chr17	6004	6172	169	4	0	3	4	0.0455003	3.0625	0.0801183	Yes	None
ANC	chr17	60965092	60965374	283	4	0	4	4	0.0455003	3.0625	0.0801183	Yes	None
ANC	chr17	66210102	66210364	263	4	0	1	4	0.0455003	3.0625	0.0801183	Yes	None
ANC	chr17	67188996	67189323	331	4	0	13	4	0.0455003	3.0625	0.0801183	Yes	None
ANC	chr17	68670769	68671062	297	4	0	16	4	0.0455003	3.0625	0.0801183	Yes	None			Pseudogene_and/or_Retroposed	Feature Overlap
ANC	chr17	75539458	75539626	169	4	0	3	4	0.0455003	3.0625	0.0801183	Yes	None
ANC	chr17	9290883	9291286	404	4	0	14	4	0.0455003	3.0625	0.0801183	Yes	None
ANC	chr17	9696957	9697350	406	12	4	26	4	0.0455003	3.5156	0.0607927	Yes	None			Pseudogene_and/or_Retroposed	Feature Overlap
ANC	chr18	1084514	1084719	206	4	0	5	4	0.0455003	3.0625	0.0801183	Yes	None
ANC	chr18	17156369	17156582	214	4	0	9	4	0.0455003	3.0625	0.0801183	Yes	None
ANC	chr18	20876915	20877063	149	4	0	0	4	0.0455003	3.0625	0.0801183	Yes	None
ANC	chr18	20982039	20982378	340	4	0	3	4	0.0455003	3.0625	0.0801183	Yes	Yes
ANC	chr18	21127792	21128105	314	4	0	4	4	0.0455003	3.0625	0.0801183	Yes	None
ANC	chr18	21712458	21712829	372	4	0	6	4	0.0455003	3.0625	0.0801183	Yes	None
ANC	chr18	22169441	22170422	984	4	0	8	4	0.0455003	3.0625	0.0801183	Yes	None
ANC	chr18	26163020	26163126	107	4	0	2	4	0.0455003	3.0625	0.0801183	Yes	None
ANC	chr18	33818572	33819236	665	4	0	7	4	0.0455003	3.0625	0.0801183	Yes	None
ANC	chr18	35145315	35145976	662	4	0	16	4	0.0455003	3.0625	0.0801183	Yes	None
ANC	chr18	35508902	35509256	355	4	0	7	4	0.0455003	3.0625	0.0801183	Yes	None
ANC	chr18	35839375	35839726	353	4	0	4	4	0.0455003	3.0625	0.0801183	Yes	None
ANC	chr18	36194587	36194886	302	4	0	6	4	0.0455003	3.0625	0.0801183	Yes	None
ANC	chr18	36266219	36266432	214	4	0	7	4	0.0455003	3.0625	0.0801183	Yes	None
ANC	chr18	36545747	36545911	165	4	0	8	4	0.0455003	3.0625	0.0801183	Yes	None
ANC	chr18	37713638	37713779	142	4	0	4	4	0.0455003	3.0625	0.0801183	Yes	None
ANC	chr18	37965322	37965613	292	4	0	12	4	0.0455003	3.0625	0.0801183	Yes	None
ANC	chr18	39859309	39859580	272	4	0	9	4	0.0455003	3.0625	0.0801183	Yes	None
ANC	chr18	40020149	40020415	268	4	0	1	4	0.0455003	3.0625	0.0801183	Yes	None
ANC	chr18	41125843	41126634	792	4	0	10	4	0.0455003	3.0625	0.0801183	Yes	None						HAR190
ANC	chr18	43183826	43184066	241	4	0	2	4	0.0455003	3.0625	0.0801183	Yes	None
ANC	chr18	57289901	57290127	227	4	0	6	4	0.0455003	3.0625	0.0801183	Yes	None					ACNS_420
ANC	chr18	61482768	61483105	338	4	0	15	4	0.0455003	3.0625	0.0801183	Yes	Yes
ANC	chr18	62481001	62481282	282	4	0	5	4	0.0455003	3.0625	0.0801183	Yes	None
ANC	chr18	6353016	6353119	104	4	0	7	4	0.0455003	3.0625	0.0801183	Yes	None
ANC	chr18	66696387	66696616	232	4	0	10	4	0.0455003	3.0625	0.0801183	Yes	None
ANC	chr18	67484177	67484289	113	4	0	9	4	0.0455003	3.0625	0.0801183	Yes	None			Pseudogene_and/or_Retroposed	Feature Overlap
ANC	chr18	67814133	67814511	379	4	0	6	4	0.0455003	3.0625	0.0801183	Yes	None
ANC	chr18	71001888	71002218	331	4	0	9	4	0.0455003	3.0625	0.0801183	Yes	None
ANC	chr18	74109040	74109223	184	4	0	4	4	0.0455003	3.0625	0.0801183	Yes	None
ANC	chr18	74633336	74633573	243	4	0	9	4	0.0455003	3.0625	0.0801183	Yes	None
ANC	chr18	894177	894537	363	4	0	3	4	0.0455003	3.0625	0.0801183	Yes	None
ANC	chr19	21005517	21005821	308	4	0	13	4	0.0455003	3.0625	0.0801183	Yes	None
ANC	chr19	22060911	22061240	332	4	0	11	4	0.0455003	3.0625	0.0801183	Yes	None
ANC	chr19	33583883	33584130	248	4	0	10	4	0.0455003	3.0625	0.0801183	Yes	None
ANC	chr19	34044488	34044681	194	4	0	10	4	0.0455003	3.0625	0.0801183	Yes	None			Pseudogene_and/or_Retroposed	Feature Overlap
ANC	chr19	36604251	36604646	396	4	0	12	4	0.0455003	3.0625	0.0801183	Yes	None
ANC	chr19	36955457	36955721	265	4	0	1	4	0.0455003	3.0625	0.0801183	Yes	None
ANC	chr19	37252660	37252948	289	4	0	7	4	0.0455003	3.0625	0.0801183	Yes	None
ANC	chr19	41939024	41939238	215	4	0	11	4	0.0455003	3.0625	0.0801183	Yes	None
ANC	chr2	102925781	102925932	154	4	0	2	4	0.0455003	3.0625	0.0801183	Yes	None					ACNS_431
ANC	chr2	104489786	104490068	283	4	0	0	4	0.0455003	3.0625	0.0801183	Yes	Yes					ACNS_359
ANC	chr2	105337856	105338039	184	4	0	6	4	0.0455003	3.0625	0.0801183	Yes	None					ACNS_683
ANC	chr2	107226916	107227067	158	4	0	3	4	0.0455003	3.0625	0.0801183	Yes	None
ANC	chr2	108498705	108498867	163	4	0	7	4	0.0455003	3.0625	0.0801183	Yes	None			Pseudogene_and/or_Retroposed	Feature Overlap
ANC	chr2	109979641	109979878	261	4	0	8	4	0.0455003	3.0625	0.0801183	Yes	None	SD			Feature Overlap
ANC	chr2	110698779	110699017	265	4	0	8	4	0.0455003	3.0625	0.0801183	Yes	None	SD			Feature Overlap
ANC	chr2	111857541	111857742	202	4	0	10	4	0.0455003	3.0625	0.0801183	Yes	None	SD	CNV	Pseudogene_and/or_Retroposed	Feature Overlap
ANC	chr2	11193104	11193267	169	4	0	9	4	0.0455003	3.0625	0.0801183	Yes	None			Pseudogene_and/or_Retroposed	Feature Overlap
ANC	chr2	114675920	114676103	189	4	0	7	4	0.0455003	3.0625	0.0801183	Yes	None
ANC	chr2	117200285	117200522	241	4	0	18	4	0.0455003	3.0625	0.0801183	Yes	None			Pseudogene_and/or_Retroposed	Feature Overlap
ANC	chr2	121446883	121446992	110	4	0	4	4	0.0455003	3.0625	0.0801183	Yes	None
ANC	chr2	124029236	124029521	286	4	0	17	4	0.0455003	3.0625	0.0801183	Yes	None
ANC	chr2	124369439	124369744	306	4	0	8	4	0.0455003	3.0625	0.0801183	Yes	None
ANC	chr2	129431399	129431550	152	4	0	13	4	0.0455003	3.0625	0.0801183	Yes	None		CNV		Feature Overlap
ANC	chr2	133711862	133711994	133	4	0	6	4	0.0455003	3.0625	0.0801183	Yes	None
ANC	chr2	142598463	142598565	103	4	0	2	4	0.0455003	3.0625	0.0801183	Yes	None
ANC	chr2	142859766	142860035	271	4	0	12	4	0.0455003	3.0625	0.0801183	Yes	None
ANC	chr2	143445915	143446260	348	4	0	21	4	0.0455003	3.0625	0.0801183	Yes	None			Pseudogene_and/or_Retroposed	Feature Overlap
ANC	chr2	143516280	143516637	358	4	0	15	4	0.0455003	3.0625	0.0801183	Yes	None
ANC	chr2	144166662	144167209	548	4	0	2	4	0.0455003	3.0625	0.0801183	Yes	Yes
ANC	chr2	144451571	144451995	425	4	0	3	4	0.0455003	3.0625	0.0801183	Yes	None
ANC	chr2	144978387	144978806	420	4	0	12	4	0.0455003	3.0625	0.0801183	Yes	None
ANC	chr2	145619570	145620143	582	4	0	10	4	0.0455003	3.0625	0.0801183	Yes	None
ANC	chr2	145811774	145812527	754	4	0	14	4	0.0455003	3.0625	0.0801183	Yes	None
ANC	chr2	146091610	146092065	457	4	0	6	4	0.0455003	3.0625	0.0801183	Yes	None
ANC	chr2	146321175	146321483	309	4	0	6	4	0.0455003	3.0625	0.0801183	Yes	None
ANC	chr2	146465765	146466095	331	4	0	6	4	0.0455003	3.0625	0.0801183	Yes	None
ANC	chr2	147789544	147790308	765	4	0	7	4	0.0455003	3.0625	0.0801183	Yes	None
ANC	chr2	14788014	14788397	384	4	0	8	4	0.0455003	3.0625	0.0801183	Yes	None
ANC	chr2	148056145	148056323	179	4	0	5	4	0.0455003	3.0625	0.0801183	Yes	None					ACNS_401
ANC	chr2	156838280	156838846	568	4	0	5	4	0.0455003	3.0625	0.0801183	Yes	None
ANC	chr2	157289120	157289501	384	4	0	12	4	0.0455003	3.0625	0.0801183	Yes	None
ANC	chr2	162124090	162124447	358	4	0	17	4	0.0455003	3.0625	0.0801183	Yes	None					ACNS_106
ANC	chr2	164003994	164004553	560	4	0	7	4	0.0455003	3.0625	0.0801183	Yes	None
ANC	chr2	164235561	164235880	321	4	0	5	4	0.0455003	3.0625	0.0801183	Yes	None
ANC	chr2	164441827	164442200	374	4	0	1	4	0.0455003	3.0625	0.0801183	Yes	None		CNV		Feature Overlap
ANC	chr2	164798158	164798595	439	4	0	8	4	0.0455003	3.0625	0.0801183	Yes	None		CNV		Feature Overlap
ANC	chr2	171505028	171505197	170	4	0	6	4	0.0455003	3.0625	0.0801183	Yes	None					ACNS_57
ANC	chr2	171562925	171563194	273	4	0	7	4	0.0455003	3.0625	0.0801183	Yes	Yes
ANC	chr2	172027181	172027526	346	4	0	5	4	0.0455003	3.0625	0.0801183	Yes	None
ANC	chr2	174349686	174349942	257	4	0	4	4	0.0455003	3.0625	0.0801183	Yes	None
ANC	chr2	176768617	176769251	635	4	0	5	4	0.0455003	3.0625	0.0801183	Yes	None
ANC	chr2	177919520	177919733	218	4	0	9	4	0.0455003	3.0625	0.0801183	Yes	None			Pseudogene_and/or_Retroposed	Feature Overlap
ANC	chr2	182159079	182159381	309	4	0	5	4	0.0455003	3.0625	0.0801183	Yes	None
ANC	chr2	183834877	183835262	386	4	0	10	4	0.0455003	3.0625	0.0801183	Yes	None
ANC	chr2	187224688	187224823	139	4	0	2	4	0.0455003	3.0625	0.0801183	Yes	None
ANC	chr2	195697228	195697466	239	4	0	4	4	0.0455003	3.0625	0.0801183	Yes	None
ANC	chr2	199008879	199009168	337	4	0	3	4	0.0455003	3.0625	0.0801183	Yes	None
ANC	chr2	205450631	205450838	208	4	0	4	4	0.0455003	3.0625	0.0801183	Yes	None
ANC	chr2	20619787	20619910	124	4	0	5	4	0.0455003	3.0625	0.0801183	Yes	None
ANC	chr2	206693191	206693354	164	4	0	4	4	0.0455003	3.0625	0.0801183	Yes	None
ANC	chr2	207334512	207334843	332	4	0	5	4	0.0455003	3.0625	0.0801183	Yes	None
ANC	chr2	207535965	207536272	308	4	0	4	4	0.0455003	3.0625	0.0801183	Yes	None
ANC	chr2	208798502	208798639	138	4	0	1	4	0.0455003	3.0625	0.0801183	Yes	None
ANC	chr2	211840522	211840706	185	4	0	4	4	0.0455003	3.0625	0.0801183	Yes	None
ANC	chr2	212598694	212598857	166	4	0	6	4	0.0455003	3.0625	0.0801183	Yes	None					ACNS_183
ANC	chr2	212761820	212762009	190	4	0	4	4	0.0455003	3.0625	0.0801183	Yes	None
ANC	chr2	212799442	212799658	217	4	0	9	4	0.0455003	3.0625	0.0801183	Yes	Yes					ACNS_505
ANC	chr2	212882951	212883359	409	4	0	10	4	0.0455003	3.0625	0.0801183	Yes	None
ANC	chr2	215590301	215590719	419	4	0	8	4	0.0455003	3.0625	0.0801183	Yes	None
ANC	chr2	21632732	21632994	263	4	0	6	4	0.0455003	3.0625	0.0801183	Yes	None					ACNS_407
ANC	chr2	21653292	21653429	138	4	0	1	4	0.0455003	3.0625	0.0801183	Yes	None
ANC	chr2	217327026	217327129	104	4	0	2	4	0.0455003	3.0625	0.0801183	Yes	None
ANC	chr2	220089171	220089402	232	4	0	5	4	0.0455003	3.0625	0.0801183	Yes	None		CNV		Feature Overlap
ANC	chr2	220114511	220114754	244	4	0	7	4	0.0455003	3.0625	0.0801183	Yes	None		CNV		Feature Overlap	ACNS_118
ANC	chr2	222044300	222044534	235	4	0	3	4	0.0455003	3.0625	0.0801183	Yes	None
ANC	chr2	222616645	222616816	172	4	0	2	4	0.0455003	3.0625	0.0801183	Yes	None					ACNS_697
ANC	chr2	222752094	222752481	388	4	0	12	4	0.0455003	3.0625	0.0801183	Yes	None
ANC	chr2	222865698	222866194	497	4	0	4	4	0.0455003	3.0625	0.0801183	Yes	None
ANC	chr2	22464071	22464362	292	4	0	3	4	0.0455003	3.0625	0.0801183	Yes	None
ANC	chr2	22734200	22734441	242	4	0	5	4	0.0455003	3.0625	0.0801183	Yes	None
ANC	chr2	22797696	22797836	141	4	0	8	4	0.0455003	3.0625	0.0801183	Yes	None
ANC	chr2	23036701	23036932	232	4	0	4	4	0.0455003	3.0625	0.0801183	Yes	None					ACNS_402	HAR103
ANC	chr2	23549365	23549490	126	4	0	4	4	0.0455003	3.0625	0.0801183	Yes	None
ANC	chr2	23742976	23743466	495	4	0	11	4	0.0455003	3.0625	0.0801183	Yes	None
ANC	chr2	2563605	2563794	190	4	0	5	4	0.0455003	3.0625	0.0801183	Yes	None
ANC	chr2	25944445	25944881	439	4	0	26	4	0.0455003	3.0625	0.0801183	Yes	Yes	SD		Pseudogene_and/or_Retroposed	Feature Overlap
ANC	chr2	30616509	30616815	308	4	0	2	4	0.0455003	3.0625	0.0801183	Yes	None
ANC	chr2	36478618	36478949	332	4	0	1	4	0.0455003	3.0625	0.0801183	Yes	None
ANC	chr2	36528077	36528316	240	4	0	1	4	0.0455003	3.0625	0.0801183	Yes	None
ANC	chr2	36664641	36664989	349	4	0	14	4	0.0455003	3.0625	0.0801183	Yes	None
ANC	chr2	38172620	38172799	180	4	0	4	4	0.0455003	3.0625	0.0801183	Yes	None
ANC	chr2	39748269	39748373	105	4	0	1	4	0.0455003	3.0625	0.0801183	Yes	None
ANC	chr2	40922595	40922776	182	4	0	3	4	0.0455003	3.0625	0.0801183	Yes	None
ANC	chr2	44632397	44633040	644	4	0	4	4	0.0455003	3.0625	0.0801183	Yes	None
ANC	chr2	58193779	58194487	709	4	0	1	4	0.0455003	3.0625	0.0801183	Yes	None
ANC	chr2	58502796	58503103	308	4	0	2	4	0.0455003	3.0625	0.0801183	Yes	None
ANC	chr2	59429601	59430065	470	4	0	2	4	0.0455003	3.0625	0.0801183	Yes	None
ANC	chr2	59798901	59799122	222	4	0	1	4	0.0455003	3.0625	0.0801183	Yes	None					ACNS_101
ANC	chr2	6655031	6655408	378	4	0	3	4	0.0455003	3.0625	0.0801183	Yes	None
ANC	chr2	67981467	67981680	215	4	0	2	4	0.0455003	3.0625	0.0801183	Yes	None
ANC	chr2	71835484	71835729	250	4	0	9	4	0.0455003	3.0625	0.0801183	Yes	None					ACNS_989
ANC	chr2	7415475	7415724	251	4	0	24	4	0.0455003	3.0625	0.0801183	Yes	None			Pseudogene_and/or_Retroposed	Feature Overlap
ANC	chr2	80230060	80230206	147	4	0	6	4	0.0455003	3.0625	0.0801183	Yes	None					ACNS_166
ANC	chr2	80754419	80754581	163	4	0	2	4	0.0455003	3.0625	0.0801183	Yes	None
ANC	chr2	80777419	80777659	243	4	0	8	4	0.0455003	3.0625	0.0801183	Yes	Yes
ANC	chr2	81336173	81336335	163	4	0	13	4	0.0455003	3.0625	0.0801183	Yes	None			Pseudogene_and/or_Retroposed	Feature Overlap
ANC	chr2	84169328	84169454	127	4	0	5	4	0.0455003	3.0625	0.0801183	Yes	None
ANC	chr2	87285274	87285417	144	4	0	1	4	0.0455003	3.0625	0.0801183	Yes	None	SD	CNV		Feature Overlap
ANC	chr20	15858777	15858881	117	4	0	5	4	0.0455003	3.0625	0.0801183	Yes	None
ANC	chr20	16369494	16369770	277	4	0	10	4	0.0455003	3.0625	0.0801183	Yes	None
ANC	chr20	29394179	29394386	208	4	0	5	4	0.0455003	3.0625	0.0801183	Yes	None			Pseudogene_and/or_Retroposed	Feature Overlap
ANC	chr20	38169827	38170031	206	4	0	3	4	0.0455003	3.0625	0.0801183	Yes	None
ANC	chr20	38813796	38814007	212	4	0	3	4	0.0455003	3.0625	0.0801183	Yes	None
ANC	chr20	39258904	39259245	346	4	0	30	4	0.0455003	3.0625	0.0801183	Yes	None			Pseudogene_and/or_Retroposed	Feature Overlap
ANC	chr20	39393289	39393550	262	4	0	12	4	0.0455003	3.0625	0.0801183	Yes	None			Pseudogene_and/or_Retroposed	Feature Overlap
ANC	chr20	39944063	39944262	200	4	0	7	4	0.0455003	3.0625	0.0801183	Yes	None
ANC	chr20	41175216	41175528	313	4	0	7	4	0.0455003	3.0625	0.0801183	Yes	None					ACNS_330
ANC	chr20	49656222	49656356	135	4	0	4	4	0.0455003	3.0625	0.0801183	Yes	None
ANC	chr20	51256391	51256498	108	4	0	7	4	0.0455003	3.0625	0.0801183	Yes	None
ANC	chr20	52926809	52927040	238	4	0	6	4	0.0455003	3.0625	0.0801183	Yes	None					ACNS_695
ANC	chr20	56280260	56280616	357	4	0	9	4	0.0455003	3.0625	0.0801183	Yes	None
ANC	chr20	59703391	59703575	185	4	0	7	4	0.0455003	3.0625	0.0801183	Yes	None
ANC	chr20	61187598	61187807	210	4	0	9	4	0.0455003	3.0625	0.0801183	Yes	None
ANC	chr20	7040298	7040521	225	4	0	11	4	0.0455003	3.0625	0.0801183	Yes	Yes
ANC	chr20	8200338	8200575	238	4	0	5	4	0.0455003	3.0625	0.0801183	Yes	None
ANC	chr20	8913565	8913731	168	4	0	2	4	0.0455003	3.0625	0.0801183	Yes	None					ACNS_715
ANC	chr21	13529628	13529759	132	4	0	1	4	0.0455003	3.0625	0.0801183	Yes	None	SD			Feature Overlap
ANC	chr21	15014929	15015259	331	4	0	3	4	0.0455003	3.0625	0.0801183	Yes	None
ANC	chr21	15169098	15169281	184	4	0	7	4	0.0455003	3.0625	0.0801183	Yes	None
ANC	chr21	17059253	17059551	299	4	0	6	4	0.0455003	3.0625	0.0801183	Yes	None
ANC	chr21	18397037	18397170	135	4	0	4	4	0.0455003	3.0625	0.0801183	Yes	None
ANC	chr21	18643968	18644274	308	4	0	16	4	0.0455003	3.0625	0.0801183	Yes	None
ANC	chr21	26135755	26135920	166	4	0	4	4	0.0455003	3.0625	0.0801183	Yes	None
ANC	chr21	29160052	29160179	128	4	0	5	4	0.0455003	3.0625	0.0801183	Yes	None
ANC	chr21	29160506	29161539	1042	12	4	46	4	0.0455003	3.5156	0.0607927	Yes	None
ANC	chr21	29351066	29351196	135	4	0	4	4	0.0455003	3.0625	0.0801183	Yes	None
ANC	chr21	35095361	35095671	311	4	0	10	4	0.0455003	3.0625	0.0801183	Yes	None
ANC	chr21	44921328	44921505	178	4	0	4	4	0.0455003	3.0625	0.0801183	Yes	None			Pseudogene_and/or_Retroposed	Feature Overlap
ANC	chr22	25535204	25535344	141	4	0	1	4	0.0455003	3.0625	0.0801183	Yes	None					ACNS_552
ANC	chr22	36873822	36873987	167	4	0	14	4	0.0455003	3.0625	0.0801183	Yes	None
ANC	chr3	101082715	101082974	260	4	0	4	4	0.0455003	3.0625	0.0801183	Yes	None
ANC	chr3	101423593	101423722	130	4	0	6	4	0.0455003	3.0625	0.0801183	Yes	None
ANC	chr3	105834279	105834587	309	4	0	10	4	0.0455003	3.0625	0.0801183	Yes	Yes
ANC	chr3	108800522	108800982	461	4	0	6	4	0.0455003	3.0625	0.0801183	Yes	None
ANC	chr3	110685727	110685959	234	4	0	4	4	0.0455003	3.0625	0.0801183	Yes	None
ANC	chr3	110935632	110935996	366	4	0	11	4	0.0455003	3.0625	0.0801183	Yes	None
ANC	chr3	112182908	112183050	143	4	0	4	4	0.0455003	3.0625	0.0801183	Yes	None
ANC	chr3	115618220	115618885	666	4	0	15	4	0.0455003	3.0625	0.0801183	Yes	None
ANC	chr3	115665666	115665907	243	4	0	7	4	0.0455003	3.0625	0.0801183	Yes	None
ANC	chr3	117132706	117133092	387	4	0	7	4	0.0455003	3.0625	0.0801183	Yes	None
ANC	chr3	118624550	118624722	173	4	0	4	4	0.0455003	3.0625	0.0801183	Yes	None
ANC	chr3	121466892	121467060	169	4	0	2	4	0.0455003	3.0625	0.0801183	Yes	None					ACNS_75
ANC	chr3	121846514	121846963	452	4	0	14	4	0.0455003	3.0625	0.0801183	Yes	None
ANC	chr3	1248598	1248785	188	4	0	8	4	0.0455003	3.0625	0.0801183	Yes	None		CNV		Feature Overlap
ANC	chr3	137961913	137962022	110	4	0	5	4	0.0455003	3.0625	0.0801183	Yes	None
ANC	chr3	138338231	138338851	623	4	0	14	4	0.0455003	3.0625	0.0801183	Yes	None
ANC	chr3	141585836	141585989	155	4	0	7	4	0.0455003	3.0625	0.0801183	Yes	None					ACNS_489
ANC	chr3	141953219	141953386	169	4	0	5	4	0.0455003	3.0625	0.0801183	Yes	None					ACNS_403
ANC	chr3	144870800	144871016	217	4	0	4	4	0.0455003	3.0625	0.0801183	Yes	None
ANC	chr3	145889923	145890295	378	4	0	20	4	0.0455003	3.0625	0.0801183	Yes	None
ANC	chr3	150072455	150072563	109	4	0	5	4	0.0455003	3.0625	0.0801183	Yes	None
ANC	chr3	150391471	150391588	118	4	0	2	4	0.0455003	3.0625	0.0801183	Yes	Yes
ANC	chr3	159158848	159159199	352	4	0	8	4	0.0455003	3.0625	0.0801183	Yes	None
ANC	chr3	161407788	161408007	220	4	0	7	4	0.0455003	3.0625	0.0801183	Yes	None
ANC	chr3	168290618	168290858	242	4	0	4	4	0.0455003	3.0625	0.0801183	Yes	None
ANC	chr3	169160037	169160359	354	4	0	20	4	0.0455003	3.0625	0.0801183	Yes	None			Pseudogene_and/or_Retroposed	Feature Overlap
ANC	chr3	170564688	170565531	844	4	0	10	4	0.0455003	3.0625	0.0801183	Yes	None
ANC	chr3	170636277	170636559	283	4	0	4	4	0.0455003	3.0625	0.0801183	Yes	None
ANC	chr3	174607125	174607285	161	4	0	3	4	0.0455003	3.0625	0.0801183	Yes	None					ACNS_323
ANC	chr3	175302784	175303083	300	4	0	4	4	0.0455003	3.0625	0.0801183	Yes	None
ANC	chr3	176376333	176376667	335	4	0	13	4	0.0455003	3.0625	0.0801183	Yes	None
ANC	chr3	183502592	183502825	234	4	0	6	4	0.0455003	3.0625	0.0801183	Yes	None
ANC	chr3	184038339	184038514	176	4	0	9	4	0.0455003	3.0625	0.0801183	Yes	None
ANC	chr3	189449301	189449470	170	4	0	5	4	0.0455003	3.0625	0.0801183	Yes	None
ANC	chr3	194499012	194499197	186	4	0	5	4	0.0455003	3.0625	0.0801183	Yes	None					ACNS_414
ANC	chr3	194902620	194902726	107	4	0	0	4	0.0455003	3.0625	0.0801183	Yes	None
ANC	chr3	194989272	194989474	203	4	0	0	4	0.0455003	3.0625	0.0801183	Yes	None
ANC	chr3	20395316	20395545	231	4	0	3	4	0.0455003	3.0625	0.0801183	Yes	None
ANC	chr3	2656614	2656842	229	4	0	6	4	0.0455003	3.0625	0.0801183	Yes	None
ANC	chr3	34329209	34329468	260	4	0	3	4	0.0455003	3.0625	0.0801183	Yes	None
ANC	chr3	35782985	35783306	322	4	0	8	4	0.0455003	3.0625	0.0801183	Yes	Yes
ANC	chr3	41933728	41933962	267	4	0	15	4	0.0455003	3.0625	0.0801183	Yes	None
ANC	chr3	50799991	50800451	461	4	0	20	4	0.0455003	3.0625	0.0801183	Yes	None			Pseudogene_and/or_Retroposed	Feature Overlap
ANC	chr3	55588496	55588847	352	4	0	2	4	0.0455003	3.0625	0.0801183	Yes	None
ANC	chr3	590847	591023	177	4	0	8	4	0.0455003	3.0625	0.0801183	Yes	None
ANC	chr3	59401399	59401658	260	4	0	4	4	0.0455003	3.0625	0.0801183	Yes	None
ANC	chr3	59552795	59552964	170	4	0	3	4	0.0455003	3.0625	0.0801183	Yes	None
ANC	chr3	60266435	60266601	167	4	0	1	4	0.0455003	3.0625	0.0801183	Yes	None
ANC	chr3	60293679	60293869	191	4	0	1	4	0.0455003	3.0625	0.0801183	Yes	None
ANC	chr3	64550742	64550893	152	4	0	2	4	0.0455003	3.0625	0.0801183	Yes	None
ANC	chr3	64636076	64636355	287	4	0	21	4	0.0455003	3.0625	0.0801183	Yes	None
ANC	chr3	68196184	68196568	393	4	0	5	4	0.0455003	3.0625	0.0801183	Yes	None
ANC	chr3	68275795	68276055	264	4	0	5	4	0.0455003	3.0625	0.0801183	Yes	None
ANC	chr3	68765872	68766197	336	4	0	20	4	0.0455003	3.0625	0.0801183	Yes	None			Pseudogene_and/or_Retroposed	Feature Overlap
ANC	chr3	70382357	70382715	359	4	0	4	4	0.0455003	3.0625	0.0801183	Yes	None
ANC	chr3	70861444	70861851	409	4	0	4	4	0.0455003	3.0625	0.0801183	Yes	None
ANC	chr3	73851487	73851654	168	4	0	4	4	0.0455003	3.0625	0.0801183	Yes	None
ANC	chr3	739672	739966	295	4	0	3	4	0.0455003	3.0625	0.0801183	Yes	None		CNV		Feature Overlap
ANC	chr3	76679631	76679939	309	4	0	8	4	0.0455003	3.0625	0.0801183	Yes	None
ANC	chr3	79219721	79220001	282	4	0	4	4	0.0455003	3.0625	0.0801183	Yes	Yes
ANC	chr3	792551	792756	206	4	0	5	4	0.0455003	3.0625	0.0801183	Yes	None		CNV		Feature Overlap
ANC	chr3	81293645	81293942	301	4	0	13	4	0.0455003	3.0625	0.0801183	Yes	None
ANC	chr3	82134513	82135136	624	4	0	8	4	0.0455003	3.0625	0.0801183	Yes	None
ANC	chr3	82548548	82548907	360	4	0	7	4	0.0455003	3.0625	0.0801183	Yes	None
ANC	chr3	85597876	85598269	394	4	0	7	4	0.0455003	3.0625	0.0801183	Yes	None
ANC	chr3	85646459	85646641	183	4	0	4	4	0.0455003	3.0625	0.0801183	Yes	None
ANC	chr3	85841244	85841730	487	4	0	13	4	0.0455003	3.0625	0.0801183	Yes	None
ANC	chr3	85958479	85958683	205	4	0	3	4	0.0455003	3.0625	0.0801183	Yes	None
ANC	chr3	86766260	86766596	337	4	0	8	4	0.0455003	3.0625	0.0801183	Yes	None
ANC	chr3	86865567	86865713	147	4	0	2	4	0.0455003	3.0625	0.0801183	Yes	None
ANC	chr3	87361619	87361812	195	4	0	9	4	0.0455003	3.0625	0.0801183	Yes	None
ANC	chr3	87778683	87778909	227	4	0	4	4	0.0455003	3.0625	0.0801183	Yes	None					ACNS_353
ANC	chr3	89359586	89359782	197	4	0	5	4	0.0455003	3.0625	0.0801183	Yes	None
ANC	chr4	108831623	108832005	386	4	0	11	4	0.0455003	3.0625	0.0801183	Yes	None
ANC	chr4	109057827	109058028	202	4	0	2	4	0.0455003	3.0625	0.0801183	Yes	None
ANC	chr4	110128100	110128215	116	4	0	7	4	0.0455003	3.0625	0.0801183	Yes	None
ANC	chr4	110172481	110172926	446	4	0	10	4	0.0455003	3.0625	0.0801183	Yes	None
ANC	chr4	116037130	116037445	316	4	0	5	4	0.0455003	3.0625	0.0801183	Yes	None
ANC	chr4	12611688	12612006	320	4	0	4	4	0.0455003	3.0625	0.0801183	Yes	Yes
ANC	chr4	128618531	128618815	287	4	0	6	4	0.0455003	3.0625	0.0801183	Yes	None
ANC	chr4	131917947	131918271	334	4	0	13	4	0.0455003	3.0625	0.0801183	Yes	None
ANC	chr4	133803087	133803200	114	4	0	3	4	0.0455003	3.0625	0.0801183	Yes	None
ANC	chr4	1347055	1347206	152	4	0	2	4	0.0455003	3.0625	0.0801183	Yes	None
ANC	chr4	140003911	140004265	355	4	0	12	4	0.0455003	3.0625	0.0801183	Yes	None
ANC	chr4	145928834	145929206	373	4	0	7	4	0.0455003	3.0625	0.0801183	Yes	None
ANC	chr4	148134731	148134857	127	4	0	4	4	0.0455003	3.0625	0.0801183	Yes	None
ANC	chr4	148259859	148260077	219	4	0	5	4	0.0455003	3.0625	0.0801183	Yes	None
ANC	chr4	150027103	150027389	288	4	0	13	4	0.0455003	3.0625	0.0801183	Yes	None					ACNS_929
ANC	chr4	153265842	153266022	185	4	0	5	4	0.0455003	3.0625	0.0801183	Yes	None
ANC	chr4	158049743	158049903	161	4	0	3	4	0.0455003	3.0625	0.0801183	Yes	None
ANC	chr4	159443692	159443914	223	4	0	7	4	0.0455003	3.0625	0.0801183	Yes	None
ANC	chr4	16649927	16650121	195	4	0	9	4	0.0455003	3.0625	0.0801183	Yes	None
ANC	chr4	16747028	16747145	118	4	0	2	4	0.0455003	3.0625	0.0801183	Yes	None					ACNS_432
ANC	chr4	175718329	175718488	161	4	0	3	4	0.0455003	3.0625	0.0801183	Yes	None
ANC	chr4	179822635	179822921	291	4	0	11	4	0.0455003	3.0625	0.0801183	Yes	None
ANC	chr4	181153712	181153883	173	4	0	9	4	0.0455003	3.0625	0.0801183	Yes	None			Pseudogene_and/or_Retroposed	Feature Overlap
ANC	chr4	183044970	183045192	223	4	0	2	4	0.0455003	3.0625	0.0801183	Yes	None
ANC	chr4	183488911	183489181	276	4	0	7	4	0.0455003	3.0625	0.0801183	Yes	Yes
ANC	chr4	183880340	183880696	357	4	0	7	4	0.0455003	3.0625	0.0801183	Yes	None
ANC	chr4	184257295	184257515	221	4	0	1	4	0.0455003	3.0625	0.0801183	Yes	None
ANC	chr4	188654091	188654349	259	4	0	6	4	0.0455003	3.0625	0.0801183	Yes	None
ANC	chr4	189747091	189747211	121	4	0	2	4	0.0455003	3.0625	0.0801183	Yes	None					ACNS_474
ANC	chr4	23627979	23628118	140	4	0	3	4	0.0455003	3.0625	0.0801183	Yes	None
ANC	chr4	23909849	23910052	206	4	0	5	4	0.0455003	3.0625	0.0801183	Yes	None
ANC	chr4	25499520	25499725	207	4	0	1	4	0.0455003	3.0625	0.0801183	Yes	None					ACNS_158
ANC	chr4	25686649	25686839	253	4	0	5	4	0.0455003	3.0625	0.0801183	Yes	None
ANC	chr4	30508186	30508507	324	4	0	6	4	0.0455003	3.0625	0.0801183	Yes	None
ANC	chr4	33814277	33814575	299	4	0	7	4	0.0455003	3.0625	0.0801183	Yes	None	SD			Feature Overlap
ANC	chr4	34309114	34309234	121	4	0	4	4	0.0455003	3.0625	0.0801183	Yes	None
ANC	chr4	34543159	34543534	376	4	0	12	4	0.0455003	3.0625	0.0801183	Yes	None
ANC	chr4	37367497	37367674	178	4	0	9	4	0.0455003	3.0625	0.0801183	Yes	None
ANC	chr4	39371442	39371690	249	4	0	6	4	0.0455003	3.0625	0.0801183	Yes	None
ANC	chr4	41991196	41991925	733	4	0	0	4	0.0455003	3.0625	0.0801183	Yes	None
ANC	chr4	43604892	43605295	422	4	0	23	4	0.0455003	3.0625	0.0801183	Yes	None
ANC	chr4	43909263	43909374	112	4	0	5	4	0.0455003	3.0625	0.0801183	Yes	None
ANC	chr4	46349763	46349955	193	4	0	3	4	0.0455003	3.0625	0.0801183	Yes	None
ANC	chr4	57645385	57645612	228	4	0	20	4	0.0455003	3.0625	0.0801183	Yes	Yes
ANC	chr4	57908048	57908333	287	4	0	2	4	0.0455003	3.0625	0.0801183	Yes	None
ANC	chr4	58145090	58145364	275	4	0	4	4	0.0455003	3.0625	0.0801183	Yes	None
ANC	chr4	58212003	58212207	205	4	0	2	4	0.0455003	3.0625	0.0801183	Yes	None
ANC	chr4	58314962	58315291	330	4	0	10	4	0.0455003	3.0625	0.0801183	Yes	None
ANC	chr4	58342967	58343139	173	4	0	5	4	0.0455003	3.0625	0.0801183	Yes	None
ANC	chr4	63551200	63551369	170	4	0	7	4	0.0455003	3.0625	0.0801183	Yes	None
ANC	chr4	64477181	64477605	431	4	0	27	4	0.0455003	3.0625	0.0801183	Yes	None
ANC	chr4	77653827	77654091	265	4	0	6	4	0.0455003	3.0625	0.0801183	Yes	None
ANC	chr4	80738729	80738952	229	4	0	4	4	0.0455003	3.0625	0.0801183	Yes	None
ANC	chr4	84910370	84910633	276	4	0	12	4	0.0455003	3.0625	0.0801183	Yes	None
ANC	chr4	98531968	98532079	112	4	0	3	4	0.0455003	3.0625	0.0801183	Yes	None
ANC	chr5	102661899	102662216	318	4	0	3	4	0.0455003	3.0625	0.0801183	Yes	None
ANC	chr5	105138802	105139149	353	4	0	13	4	0.0455003	3.0625	0.0801183	Yes	None
ANC	chr5	106725308	106725454	147	4	0	7	4	0.0455003	3.0625	0.0801183	Yes	None
ANC	chr5	106740401	106740949	561	4	0	4	4	0.0455003	3.0625	0.0801183	Yes	None
ANC	chr5	107127595	107127910	318	4	0	3	4	0.0455003	3.0625	0.0801183	Yes	None
ANC	chr5	116798153	116798462	311	4	0	9	4	0.0455003	3.0625	0.0801183	Yes	None
ANC	chr5	122542099	122542468	370	4	0	6	4	0.0455003	3.0625	0.0801183	Yes	None
ANC	chr5	126543037	126543479	449	4	0	26	4	0.0455003	3.0625	0.0801183	Yes	Yes			Pseudogene_and/or_Retroposed	Feature Overlap
ANC	chr5	132704365	132704467	104	4	0	0	4	0.0455003	3.0625	0.0801183	Yes	None					ACNS_110
ANC	chr5	132728177	132728392	218	4	0	4	4	0.0455003	3.0625	0.0801183	Yes	None					ACNS_671
ANC	chr5	134479032	134479327	296	4	0	5	4	0.0455003	3.0625	0.0801183	Yes	None
ANC	chr5	14010142	14010257	116	4	0	1	4	0.0455003	3.0625	0.0801183	Yes	None
ANC	chr5	141164040	141164219	180	4	0	0	4	0.0455003	3.0625	0.0801183	Yes	None		CNV		Feature Overlap
ANC	chr5	146059536	146059937	402	4	0	3	4	0.0455003	3.0625	0.0801183	Yes	None
ANC	chr5	148232167	148232336	170	4	0	10	4	0.0455003	3.0625	0.0801183	Yes	None
ANC	chr5	149689685	149689817	133	4	0	3	4	0.0455003	3.0625	0.0801183	Yes	None
ANC	chr5	155095882	155096016	135	4	0	5	4	0.0455003	3.0625	0.0801183	Yes	None					ACNS_535
ANC	chr5	158135411	158135903	507	4	0	2	4	0.0455003	3.0625	0.0801183	Yes	None						HAR12
ANC	chr5	161608883	161609129	253	4	0	8	4	0.0455003	3.0625	0.0801183	Yes	None
ANC	chr5	163379316	163380004	689	4	0	8	4	0.0455003	3.0625	0.0801183	Yes	None
ANC	chr5	164449459	164450113	655	4	0	11	4	0.0455003	3.0625	0.0801183	Yes	None
ANC	chr5	164530359	164530633	275	4	0	3	4	0.0455003	3.0625	0.0801183	Yes	None
ANC	chr5	164937884	164938299	425	4	0	10	4	0.0455003	3.0625	0.0801183	Yes	None
ANC	chr5	165680752	165681159	408	4	0	5	4	0.0455003	3.0625	0.0801183	Yes	None
ANC	chr5	166324769	166324970	202	4	0	2	4	0.0455003	3.0625	0.0801183	Yes	None
ANC	chr5	166486799	166487206	409	4	0	13	4	0.0455003	3.0625	0.0801183	Yes	None
ANC	chr5	169279850	169279954	105	4	0	3	4	0.0455003	3.0625	0.0801183	Yes	Yes
ANC	chr5	173922048	173922265	218	4	0	12	4	0.0455003	3.0625	0.0801183	Yes	None			Pseudogene_and/or_Retroposed	Feature Overlap
ANC	chr5	175110262	175110485	224	4	0	1	4	0.0455003	3.0625	0.0801183	Yes	None
ANC	chr5	21961776	21961960	189	4	0	2	4	0.0455003	3.0625	0.0801183	Yes	None		CNV		Feature Overlap
ANC	chr5	22626733	22626944	212	4	0	6	4	0.0455003	3.0625	0.0801183	Yes	None		CNV		Feature Overlap
ANC	chr5	2332073	2332297	225	4	0	2	4	0.0455003	3.0625	0.0801183	Yes	None
ANC	chr5	23587582	23587734	155	4	0	0	4	0.0455003	3.0625	0.0801183	Yes	None
ANC	chr5	27806050	27806191	142	4	0	2	4	0.0455003	3.0625	0.0801183	Yes	None
ANC	chr5	29313097	29313405	309	4	0	7	4	0.0455003	3.0625	0.0801183	Yes	None
ANC	chr5	30140868	30141220	353	4	0	5	4	0.0455003	3.0625	0.0801183	Yes	None
ANC	chr5	31018301	31018521	221	4	0	8	4	0.0455003	3.0625	0.0801183	Yes	None
ANC	chr5	31097095	31097437	343	4	0	11	4	0.0455003	3.0625	0.0801183	Yes	None
ANC	chr5	31131045	31131158	114	4	0	4	4	0.0455003	3.0625	0.0801183	Yes	None
ANC	chr5	4356294	4356711	425	4	0	1	4	0.0455003	3.0625	0.0801183	Yes	None
ANC	chr5	44036347	44036634	291	4	0	9	4	0.0455003	3.0625	0.0801183	Yes	None
ANC	chr5	44551964	44552217	256	4	0	5	4	0.0455003	3.0625	0.0801183	Yes	None
ANC	chr5	44649400	44649850	452	4	0	12	4	0.0455003	3.0625	0.0801183	Yes	None
ANC	chr5	4564010	4564111	102	4	0	2	4	0.0455003	3.0625	0.0801183	Yes	None
ANC	chr5	471889	472087	199	4	0	8	4	0.0455003	3.0625	0.0801183	Yes	None		CNV	Pseudogene_and/or_Retroposed	Feature Overlap
ANC	chr5	51797267	51798077	812	4	0	26	4	0.0455003	3.0625	0.0801183	Yes	Yes
ANC	chr5	52882078	52882285	209	4	0	7	4	0.0455003	3.0625	0.0801183	Yes	None
ANC	chr5	53325801	53326199	399	4	0	2	4	0.0455003	3.0625	0.0801183	Yes	None
ANC	chr5	53360334	53360629	301	4	0	17	4	0.0455003	3.0625	0.0801183	Yes	None
ANC	chr5	59784834	59785071	238	4	0	8	4	0.0455003	3.0625	0.0801183	Yes	None					ACNS_970
ANC	chr5	66415395	66415669	275	4	0	4	4	0.0455003	3.0625	0.0801183	Yes	None
ANC	chr5	69071012	69071172	162	4	0	9	4	0.0455003	3.0625	0.0801183	Yes	None	SD	CNV	Pseudogene_and/or_Retroposed	Feature Overlap
ANC	chr5	69946326	69946486	162	4	0	9	4	0.0455003	3.0625	0.0801183	Yes	None	SD	CNV	Pseudogene_and/or_Retroposed	Feature Overlap
ANC	chr5	70464572	70464877	306	4	0	6	4	0.0455003	3.0625	0.0801183	Yes	None	SD	CNV		Feature Overlap
ANC	chr5	84444481	84444673	193	4	0	1	4	0.0455003	3.0625	0.0801183	Yes	None
ANC	chr5	85919521	85919685	165	4	0	6	4	0.0455003	3.0625	0.0801183	Yes	None
ANC	chr5	86900466	86900700	235	4	0	3	4	0.0455003	3.0625	0.0801183	Yes	None
ANC	chr5	87965245	87965602	358	4	0	4	4	0.0455003	3.0625	0.0801183	Yes	None
ANC	chr5	88161750	88162020	271	4	0	4	4	0.0455003	3.0625	0.0801183	Yes	None
ANC	chr5	88481013	88481382	370	4	0	3	4	0.0455003	3.0625	0.0801183	Yes	None
ANC	chr5	91167211	91167340	135	4	0	2	4	0.0455003	3.0625	0.0801183	Yes	None
ANC	chr5	92161741	92162367	627	4	0	7	4	0.0455003	3.0625	0.0801183	Yes	None
ANC	chr5	93766706	93767074	369	4	0	4	4	0.0455003	3.0625	0.0801183	Yes	None
ANC	chr5	93956016	93956274	259	4	0	11	4	0.0455003	3.0625	0.0801183	Yes	None			Pseudogene_and/or_Retroposed	Feature Overlap
ANC	chr6	100157047	100157695	649	4	0	10	4	0.0455003	3.0625	0.0801183	Yes	Yes
ANC	chr6	100698578	100698754	177	4	0	2	4	0.0455003	3.0625	0.0801183	Yes	None
ANC	chr6	102485894	102486016	123	4	0	2	4	0.0455003	3.0625	0.0801183	Yes	None
ANC	chr6	103953322	103953668	347	4	0	9	4	0.0455003	3.0625	0.0801183	Yes	None
ANC	chr6	106665788	106665923	136	4	0	1	4	0.0455003	3.0625	0.0801183	Yes	None
ANC	chr6	107674616	107674744	129	4	0	7	4	0.0455003	3.0625	0.0801183	Yes	None
ANC	chr6	112637691	112637905	219	4	0	16	4	0.0455003	3.0625	0.0801183	Yes	None
ANC	chr6	114803468	114803614	147	4	0	1	4	0.0455003	3.0625	0.0801183	Yes	None
ANC	chr6	115280373	115280581	209	4	0	3	4	0.0455003	3.0625	0.0801183	Yes	None
ANC	chr6	116576911	116577126	216	4	0	6	4	0.0455003	3.0625	0.0801183	Yes	None
ANC	chr6	119817547	119817681	135	4	0	2	4	0.0455003	3.0625	0.0801183	Yes	None
ANC	chr6	124419533	124420043	511	4	0	8	4	0.0455003	3.0625	0.0801183	Yes	None
ANC	chr6	128768319	128768479	161	4	0	3	4	0.0455003	3.0625	0.0801183	Yes	None
ANC	chr6	133502934	133503249	316	4	0	2	4	0.0455003	3.0625	0.0801183	Yes	None
ANC	chr6	137906492	137906715	225	4	0	10	4	0.0455003	3.0625	0.0801183	Yes	None			Pseudogene_and/or_Retroposed	Feature Overlap
ANC	chr6	140011545	140011677	133	4	0	1	4	0.0455003	3.0625	0.0801183	Yes	None					ACNS_428
ANC	chr6	140759987	140760351	365	4	0	6	4	0.0455003	3.0625	0.0801183	Yes	None
ANC	chr6	148311679	148311931	254	4	0	9	4	0.0455003	3.0625	0.0801183	Yes	None		CNV		Feature Overlap
ANC	chr6	148497512	148497743	232	4	0	1	4	0.0455003	3.0625	0.0801183	Yes	None
ANC	chr6	148566322	148566528	207	4	0	1	4	0.0455003	3.0625	0.0801183	Yes	Yes
ANC	chr6	148598431	148598547	117	4	0	0	4	0.0455003	3.0625	0.0801183	Yes	None
ANC	chr6	156594886	156595026	141	4	0	8	4	0.0455003	3.0625	0.0801183	Yes	None
ANC	chr6	16216242	16216647	406	4	0	27	4	0.0455003	3.0625	0.0801183	Yes	None			Pseudogene_and/or_Retroposed	Feature Overlap
ANC	chr6	162218060	162218217	158	4	0	3	4	0.0455003	3.0625	0.0801183	Yes	None
ANC	chr6	163388689	163388826	138	4	0	3	4	0.0455003	3.0625	0.0801183	Yes	None
ANC	chr6	20142503	20142988	486	4	0	5	4	0.0455003	3.0625	0.0801183	Yes	None
ANC	chr6	2093314	2093539	226	4	0	3	4	0.0455003	3.0625	0.0801183	Yes	None					ACNS_410
ANC	chr6	2341539	2341670	132	4	0	3	4	0.0455003	3.0625	0.0801183	Yes	None
ANC	chr6	37784233	37784370	149	4	0	5	4	0.0455003	3.0625	0.0801183	Yes	None
ANC	chr6	38322292	38322533	244	4	0	6	4	0.0455003	3.0625	0.0801183	Yes	None
ANC	chr6	38623911	38624178	268	4	0	5	4	0.0455003	3.0625	0.0801183	Yes	None
ANC	chr6	50540226	50540370	148	4	0	6	4	0.0455003	3.0625	0.0801183	Yes	None
ANC	chr6	51174871	51175326	458	4	0	5	4	0.0455003	3.0625	0.0801183	Yes	None
ANC	chr6	51725514	51725741	230	4	0	0	4	0.0455003	3.0625	0.0801183	Yes	None
ANC	chr6	51760223	51760400	178	4	0	3	4	0.0455003	3.0625	0.0801183	Yes	None
ANC	chr6	52018280	52018515	236	4	0	2	4	0.0455003	3.0625	0.0801183	Yes	None					ACNS_716
ANC	chr6	55541671	55541993	323	4	0	3	4	0.0455003	3.0625	0.0801183	Yes	None
ANC	chr6	57671028	57672008	987	12	4	43	4	0.0455003	3.5156	0.0607927	Yes	None
ANC	chr6	58022544	58022860	317	4	0	7	4	0.0455003	3.0625	0.0801183	Yes	Yes
ANC	chr6	62145923	62146259	338	4	0	22	4	0.0455003	3.0625	0.0801183	Yes	None	SD	CNV		Feature Overlap
ANC	chr6	6274579	6274710	137	4	0	7	4	0.0455003	3.0625	0.0801183	Yes	None
ANC	chr6	66728541	66728673	133	4	0	3	4	0.0455003	3.0625	0.0801183	Yes	None
ANC	chr6	6706457	6706585	136	4	0	8	4	0.0455003	3.0625	0.0801183	Yes	None
ANC	chr6	70063070	70063292	225	4	0	4	4	0.0455003	3.0625	0.0801183	Yes	None
ANC	chr6	71836374	71836489	117	4	0	4	4	0.0455003	3.0625	0.0801183	Yes	None
ANC	chr6	8578733	8578969	237	4	0	7	4	0.0455003	3.0625	0.0801183	Yes	None
ANC	chr6	90918340	90918703	364	4	0	6	4	0.0455003	3.0625	0.0801183	Yes	None
ANC	chr6	92227827	92228235	409	4	0	12	4	0.0455003	3.0625	0.0801183	Yes	None						HAR58
ANC	chr6	94131777	94132145	369	4	0	16	4	0.0455003	3.0625	0.0801183	Yes	None
ANC	chr6	95017470	95017777	308	4	0	5	4	0.0455003	3.0625	0.0801183	Yes	None
ANC	chr6	9624146	9624392	247	4	0	5	4	0.0455003	3.0625	0.0801183	Yes	None		CNV		Feature Overlap
ANC	chr6	99114153	99114254	102	4	0	4	4	0.0455003	3.0625	0.0801183	Yes	None
ANC	chr6	99532654	99533527	874	4	0	8	4	0.0455003	3.0625	0.0801183	Yes	None
ANC	chr7	105195341	105195522	182	4	0	3	4	0.0455003	3.0625	0.0801183	Yes	None
ANC	chr7	109098770	109099004	235	4	0	4	4	0.0455003	3.0625	0.0801183	Yes	None					ACNS_603
ANC	chr7	111205324	111205447	124	4	0	7	4	0.0455003	3.0625	0.0801183	Yes	None			Pseudogene_and/or_Retroposed	Feature Overlap
ANC	chr7	113571586	113572177	592	4	0	4	4	0.0455003	3.0625	0.0801183	Yes	None
ANC	chr7	113580243	113580474	232	4	0	12	4	0.0455003	3.0625	0.0801183	Yes	Yes
ANC	chr7	114520695	114521537	847	4	0	8	4	0.0455003	3.0625	0.0801183	Yes	None
ANC	chr7	114707658	114708427	770	4	0	7	4	0.0455003	3.0625	0.0801183	Yes	None
ANC	chr7	119870358	119870613	256	4	0	4	4	0.0455003	3.0625	0.0801183	Yes	None
ANC	chr7	125426164	125426462	299	4	0	5	4	0.0455003	3.0625	0.0801183	Yes	None
ANC	chr7	132920878	132921356	479	4	0	15	4	0.0455003	3.0625	0.0801183	Yes	None
ANC	chr7	13375231	13375605	375	4	0	5	4	0.0455003	3.0625	0.0801183	Yes	None		CNV		Feature Overlap
ANC	chr7	137545681	137545994	328	4	0	17	4	0.0455003	3.0625	0.0801183	Yes	None	SD		Pseudogene_and/or_Retroposed	Feature Overlap
ANC	chr7	140344253	140344453	201	4	0	8	4	0.0455003	3.0625	0.0801183	Yes	None
ANC	chr7	145094851	145095012	162	4	0	7	4	0.0455003	3.0625	0.0801183	Yes	None
ANC	chr7	146650939	146651228	296	4	0	4	4	0.0455003	3.0625	0.0801183	Yes	None
ANC	chr7	147013459	147013658	200	4	0	10	4	0.0455003	3.0625	0.0801183	Yes	None
ANC	chr7	15050007	15050112	106	4	0	4	4	0.0455003	3.0625	0.0801183	Yes	None
ANC	chr7	152066631	152066742	112	4	0	1	4	0.0455003	3.0625	0.0801183	Yes	None
ANC	chr7	15535283	15535454	172	4	0	0	4	0.0455003	3.0625	0.0801183	Yes	None
ANC	chr7	15817537	15818388	852	4	0	2	4	0.0455003	3.0625	0.0801183	Yes	None
ANC	chr7	21820630	21820784	155	4	0	5	4	0.0455003	3.0625	0.0801183	Yes	None
ANC	chr7	21829031	21829158	128	4	0	6	4	0.0455003	3.0625	0.0801183	Yes	None
ANC	chr7	24304686	24304846	161	4	0	3	4	0.0455003	3.0625	0.0801183	Yes	None
ANC	chr7	27753564	27754007	444	4	0	7	4	0.0455003	3.0625	0.0801183	Yes	Yes
ANC	chr7	33513254	33513529	276	4	0	10	4	0.0455003	3.0625	0.0801183	Yes	None
ANC	chr7	35682668	35683017	354	4	0	13	4	0.0455003	3.0625	0.0801183	Yes	None	SD			Feature Overlap
ANC	chr7	36635993	36636211	219	4	0	4	4	0.0455003	3.0625	0.0801183	Yes	None
ANC	chr7	38685758	38686119	362	4	0	10	4	0.0455003	3.0625	0.0801183	Yes	None
ANC	chr7	38846123	38846725	603	4	0	12	4	0.0455003	3.0625	0.0801183	Yes	None
ANC	chr7	38927110	38927290	181	4	0	9	4	0.0455003	3.0625	0.0801183	Yes	None					ACNS_559
ANC	chr7	41233553	41233807	258	4	0	7	4	0.0455003	3.0625	0.0801183	Yes	None
ANC	chr7	42024631	42024891	261	4	0	10	4	0.0455003	3.0625	0.0801183	Yes	None
ANC	chr7	46156774	46156880	107	4	0	2	4	0.0455003	3.0625	0.0801183	Yes	None
ANC	chr7	49020177	49020358	182	4	0	9	4	0.0455003	3.0625	0.0801183	Yes	None
ANC	chr7	56580269	56580497	229	4	0	10	4	0.0455003	3.0625	0.0801183	Yes	None	SD	CNV		Feature Overlap
ANC	chr7	62854187	62854371	185	4	0	7	4	0.0455003	3.0625	0.0801183	Yes	None	SD			Feature Overlap
ANC	chr7	65463719	65463976	262	4	0	5	4	0.0455003	3.0625	0.0801183	Yes	None	SD		Pseudogene_and/or_Retroposed	Feature Overlap
ANC	chr7	66799785	66799928	144	4	0	15	4	0.0455003	3.0625	0.0801183	Yes	None
ANC	chr7	67268062	67268183	122	4	0	3	4	0.0455003	3.0625	0.0801183	Yes	None
ANC	chr7	68540930	68541030	101	4	0	1	4	0.0455003	3.0625	0.0801183	Yes	None
ANC	chr7	68771138	68771386	249	4	0	0	4	0.0455003	3.0625	0.0801183	Yes	None					ACNS_369
ANC	chr7	68991843	68991974	132	4	0	2	4	0.0455003	3.0625	0.0801183	Yes	None
ANC	chr7	69346426	69346877	452	4	0	6	4	0.0455003	3.0625	0.0801183	Yes	Yes
ANC	chr7	7585236	7585780	547	4	0	2	4	0.0455003	3.0625	0.0801183	Yes	None						HAR149
ANC	chr7	92519768	92519877	110	4	0	6	4	0.0455003	3.0625	0.0801183	Yes	None					ACNS_311
ANC	chr7	95176206	95176584	379	4	0	2	4	0.0455003	3.0625	0.0801183	Yes	None
ANC	chr7	95630502	95630825	324	4	0	5	4	0.0455003	3.0625	0.0801183	Yes	None
ANC	chr8	100457415	100457632	219	4	0	14	4	0.0455003	3.0625	0.0801183	Yes	None
ANC	chr8	10335288	10335421	138	4	0	3	4	0.0455003	3.0625	0.0801183	Yes	None
ANC	chr8	105894545	105894872	328	4	0	7	4	0.0455003	3.0625	0.0801183	Yes	None
ANC	chr8	106445689	106445835	147	4	0	4	4	0.0455003	3.0625	0.0801183	Yes	None
ANC	chr8	108455371	108455616	246	4	0	5	4	0.0455003	3.0625	0.0801183	Yes	None
ANC	chr8	116786534	116786753	220	4	0	2	4	0.0455003	3.0625	0.0801183	Yes	None					ACNS_427
ANC	chr8	117091634	117091993	360	4	0	8	4	0.0455003	3.0625	0.0801183	Yes	None
ANC	chr8	117104681	117104990	310	4	0	5	4	0.0455003	3.0625	0.0801183	Yes	None
ANC	chr8	118283656	118283810	155	4	0	2	4	0.0455003	3.0625	0.0801183	Yes	None
ANC	chr8	126957982	126958167	188	4	0	3	4	0.0455003	3.0625	0.0801183	Yes	None					ACNS_210
ANC	chr8	127130488	127130675	188	4	0	6	4	0.0455003	3.0625	0.0801183	Yes	None
ANC	chr8	129353710	129353907	198	4	0	2	4	0.0455003	3.0625	0.0801183	Yes	None
ANC	chr8	132728014	132728168	155	4	0	3	4	0.0455003	3.0625	0.0801183	Yes	None
ANC	chr8	136697864	136698104	241	4	0	5	4	0.0455003	3.0625	0.0801183	Yes	None					ACNS_816
ANC	chr8	142539270	142539727	463	4	0	23	4	0.0455003	3.0625	0.0801183	Yes	Yes	SD		Pseudogene_and/or_Retroposed	Feature Overlap
ANC	chr8	14401199	14401466	268	4	0	16	4	0.0455003	3.0625	0.0801183	Yes	None
ANC	chr8	14431220	14431385	166	4	0	6	4	0.0455003	3.0625	0.0801183	Yes	None
ANC	chr8	15139799	15140183	385	4	0	5	4	0.0455003	3.0625	0.0801183	Yes	None		CNV		Feature Overlap
ANC	chr8	18623851	18624087	237	4	0	4	4	0.0455003	3.0625	0.0801183	Yes	None
ANC	chr8	20463446	20463891	446	4	0	2	4	0.0455003	3.0625	0.0801183	Yes	None
ANC	chr8	20983686	20983803	118	4	0	2	4	0.0455003	3.0625	0.0801183	Yes	None
ANC	chr8	26832044	26832328	285	4	0	10	4	0.0455003	3.0625	0.0801183	Yes	None
ANC	chr8	34150979	34151245	267	4	0	7	4	0.0455003	3.0625	0.0801183	Yes	None					ACNS_492
ANC	chr8	34203344	34204008	665	4	0	11	4	0.0455003	3.0625	0.0801183	Yes	None
ANC	chr8	35502853	35503086	234	4	0	12	4	0.0455003	3.0625	0.0801183	Yes	None
ANC	chr8	37330415	37330769	355	4	0	2	4	0.0455003	3.0625	0.0801183	Yes	None
ANC	chr8	40804886	40805137	252	4	0	7	4	0.0455003	3.0625	0.0801183	Yes	None
ANC	chr8	48622845	48623040	196	4	0	11	4	0.0455003	3.0625	0.0801183	Yes	None			Pseudogene_and/or_Retroposed	Feature Overlap
ANC	chr8	5205133	5205267	135	4	0	2	4	0.0455003	3.0625	0.0801183	Yes	None
ANC	chr8	59394687	59394872	186	4	0	5	4	0.0455003	3.0625	0.0801183	Yes	None
ANC	chr8	59931239	59931381	143	4	0	8	4	0.0455003	3.0625	0.0801183	Yes	None
ANC	chr8	64247653	64248081	429	4	0	10	4	0.0455003	3.0625	0.0801183	Yes	None
ANC	chr8	66126439	66126668	230	4	0	4	4	0.0455003	3.0625	0.0801183	Yes	None
ANC	chr8	68260047	68260437	423	4	0	20	4	0.0455003	3.0625	0.0801183	Yes	Yes	SD		Pseudogene_and/or_Retroposed	Feature Overlap
ANC	chr8	72523895	72524018	126	4	0	4	4	0.0455003	3.0625	0.0801183	Yes	None			Pseudogene_and/or_Retroposed	Feature Overlap
ANC	chr8	77424557	77424811	255	4	0	4	4	0.0455003	3.0625	0.0801183	Yes	None
ANC	chr8	77445393	77445733	341	4	0	8	4	0.0455003	3.0625	0.0801183	Yes	None
ANC	chr8	77661514	77661947	434	4	0	10	4	0.0455003	3.0625	0.0801183	Yes	None
ANC	chr8	79094600	79094775	186	4	0	12	4	0.0455003	3.0625	0.0801183	Yes	None
ANC	chr8	81887051	81887234	184	4	0	13	4	0.0455003	3.0625	0.0801183	Yes	None			Pseudogene_and/or_Retroposed	Feature Overlap
ANC	chr8	83035536	83035752	217	4	0	2	4	0.0455003	3.0625	0.0801183	Yes	None
ANC	chr8	9099347	9099645	301	4	0	10	4	0.0455003	3.0625	0.0801183	Yes	None
ANC	chr8	93621144	93621291	148	4	0	1	4	0.0455003	3.0625	0.0801183	Yes	None
ANC	chr9	101999874	102000009	136	4	0	5	4	0.0455003	3.0625	0.0801183	Yes	None
ANC	chr9	10446112	10446231	120	4	0	0	4	0.0455003	3.0625	0.0801183	Yes	None
ANC	chr9	107805647	107805881	236	4	0	16	4	0.0455003	3.0625	0.0801183	Yes	None			Pseudogene_and/or_Retroposed	Feature Overlap
ANC	chr9	10907137	10907585	449	4	0	9	4	0.0455003	3.0625	0.0801183	Yes	None
ANC	chr9	115500311	115500505	196	4	0	1	4	0.0455003	3.0625	0.0801183	Yes	None
ANC	chr9	118163574	118163951	379	4	0	5	4	0.0455003	3.0625	0.0801183	Yes	None
ANC	chr9	125834211	125834367	157	4	0	2	4	0.0455003	3.0625	0.0801183	Yes	None
ANC	chr9	125986406	125986719	315	4	0	7	4	0.0455003	3.0625	0.0801183	Yes	None
ANC	chr9	131870213	131870498	286	4	0	8	4	0.0455003	3.0625	0.0801183	Yes	None
ANC	chr9	132775084	132775548	466	4	0	4	4	0.0455003	3.0625	0.0801183	Yes	Yes
ANC	chr9	13397081	13397191	111	4	0	4	4	0.0455003	3.0625	0.0801183	Yes	None
ANC	chr9	16644715	16645148	434	4	0	5	4	0.0455003	3.0625	0.0801183	Yes	None
ANC	chr9	18321776	18322178	403	4	0	4	4	0.0455003	3.0625	0.0801183	Yes	None
ANC	chr9	24049722	24049994	273	4	0	9	4	0.0455003	3.0625	0.0801183	Yes	None
ANC	chr9	24104296	24104464	170	4	0	6	4	0.0455003	3.0625	0.0801183	Yes	None					ACNS_591
ANC	chr9	24874935	24875058	124	4	0	3	4	0.0455003	3.0625	0.0801183	Yes	None
ANC	chr9	25124361	25124746	387	4	0	13	4	0.0455003	3.0625	0.0801183	Yes	None
ANC	chr9	2611394	2611541	148	4	0	2	4	0.0455003	3.0625	0.0801183	Yes	None
ANC	chr9	26200531	26200896	366	4	0	7	4	0.0455003	3.0625	0.0801183	Yes	None
ANC	chr9	26749800	26750182	386	4	0	7	4	0.0455003	3.0625	0.0801183	Yes	None
ANC	chr9	32035487	32035707	221	4	0	7	4	0.0455003	3.0625	0.0801183	Yes	None
ANC	chr9	3258156	3258468	314	4	0	5	4	0.0455003	3.0625	0.0801183	Yes	None
ANC	chr9	32826568	32826669	102	4	0	5	4	0.0455003	3.0625	0.0801183	Yes	None			Pseudogene_and/or_Retroposed	Feature Overlap
ANC	chr9	36749848	36750096	250	4	0	5	4	0.0455003	3.0625	0.0801183	Yes	None
ANC	chr9	4204126	4204346	221	4	0	2	4	0.0455003	3.0625	0.0801183	Yes	None
ANC	chr9	42321302	42321452	155	4	0	2	4	0.0455003	3.0625	0.0801183	Yes	None	SD			Feature Overlap
ANC	chr9	43540242	43540392	155	4	0	2	4	0.0455003	3.0625	0.0801183	Yes	None	SD	CNV		Feature Overlap
ANC	chr9	67464300	67464450	152	4	0	7	4	0.0455003	3.0625	0.0801183	Yes	None	SD		Pseudogene_and/or_Retroposed	Feature Overlap
ANC	chr9	73085556	73085847	294	4	0	12	4	0.0455003	3.0625	0.0801183	Yes	Yes					ACNS_357
ANC	chr9	74048738	74049208	471	4	0	5	4	0.0455003	3.0625	0.0801183	Yes	None
ANC	chr9	7649795	7650032	238	4	0	13	4	0.0455003	3.0625	0.0801183	Yes	None
ANC	chr9	79747201	79747877	678	4	0	2	4	0.0455003	3.0625	0.0801183	Yes	None
ANC	chr9	8274910	8275048	141	4	0	0	4	0.0455003	3.0625	0.0801183	Yes	None
ANC	chr9	83980694	83980924	231	4	0	4	4	0.0455003	3.0625	0.0801183	Yes	None
ANC	chr9	8522063	8522343	283	4	0	0	4	0.0455003	3.0625	0.0801183	Yes	None
ANC	chr9	8886129	8886361	233	4	0	3	4	0.0455003	3.0625	0.0801183	Yes	None
ANC	chrX	104791543	104791660	118	4	0	1	4	0.0455003	3.0625	0.0801183	Yes	None
ANC	chrX	106490918	106491168	251	4	0	10	4	0.0455003	3.0625	0.0801183	Yes	None					ACNS_291	HAR141
ANC	chrX	107398851	107399007	157	4	0	6	4	0.0455003	3.0625	0.0801183	Yes	None
ANC	chrX	121521858	121522094	237	4	0	13	4	0.0455003	3.0625	0.0801183	Yes	None					ACNS_676
ANC	chrX	123707301	123707533	234	4	0	4	4	0.0455003	3.0625	0.0801183	Yes	None
ANC	chrX	132222112	132222363	256	4	0	10	4	0.0455003	3.0625	0.0801183	Yes	None
ANC	chrX	136291486	136291617	132	4	0	1	4	0.0455003	3.0625	0.0801183	Yes	None
ANC	chrX	136392947	136393261	316	4	0	8	4	0.0455003	3.0625	0.0801183	Yes	None
ANC	chrX	140278244	140278415	179	4	0	3	4	0.0455003	3.0625	0.0801183	Yes	None
ANC	chrX	143488226	143488380	165	4	0	7	4	0.0455003	3.0625	0.0801183	Yes	None
ANC	chrX	148984928	148985176	249	4	0	5	4	0.0455003	3.0625	0.0801183	Yes	None
ANC	chrX	154561829	154562118	290	4	0	4	4	0.0455003	3.0625	0.0801183	Yes	Yes		CNV		Feature Overlap
ANC	chrX	16478895	16479177	286	4	0	8	4	0.0455003	3.0625	0.0801183	Yes	None
ANC	chrX	20622014	20622272	259	4	0	3	4	0.0455003	3.0625	0.0801183	Yes	None
ANC	chrX	24759804	24760365	575	4	0	6	4	0.0455003	3.0625	0.0801183	Yes	None
ANC	chrX	25160416	25161501	1086	4	0	8	4	0.0455003	3.0625	0.0801183	Yes	None
ANC	chrX	25597808	25598275	468	4	0	9	4	0.0455003	3.0625	0.0801183	Yes	None
ANC	chrX	29035355	29035812	458	4	0	3	4	0.0455003	3.0625	0.0801183	Yes	None
ANC	chrX	29078522	29078886	366	4	0	9	4	0.0455003	3.0625	0.0801183	Yes	None
ANC	chrX	30149245	30149474	230	4	0	6	4	0.0455003	3.0625	0.0801183	Yes	None					ACNS_557
ANC	chrX	31192225	31192560	336	4	0	10	4	0.0455003	3.0625	0.0801183	Yes	None
ANC	chrX	31746822	31747031	211	4	0	2	4	0.0455003	3.0625	0.0801183	Yes	None
ANC	chrX	31770920	31771105	186	4	0	10	4	0.0455003	3.0625	0.0801183	Yes	None
ANC	chrX	32311586	32311745	160	4	0	6	4	0.0455003	3.0625	0.0801183	Yes	None					ACNS_372
ANC	chrX	32452731	32452981	251	4	0	9	4	0.0455003	3.0625	0.0801183	Yes	None
ANC	chrX	32849427	32849792	367	4	0	13	4	0.0455003	3.0625	0.0801183	Yes	None
ANC	chrX	33086717	33087042	326	4	0	2	4	0.0455003	3.0625	0.0801183	Yes	None		CNV		Feature Overlap
ANC	chrX	38903658	38904028	371	4	0	1	4	0.0455003	3.0625	0.0801183	Yes	None
ANC	chrX	39381468	39381580	113	4	0	1	4	0.0455003	3.0625	0.0801183	Yes	None
ANC	chrX	41857433	41857624	193	4	0	2	4	0.0455003	3.0625	0.0801183	Yes	None					ACNS_477
ANC	chrX	46118978	46119300	323	4	0	11	4	0.0455003	3.0625	0.0801183	Yes	Yes
ANC	chrX	68921578	68921775	198	4	0	6	4	0.0455003	3.0625	0.0801183	Yes	None
ANC	chrX	74587086	74587453	369	4	0	24	4	0.0455003	3.0625	0.0801183	Yes	None			Pseudogene_and/or_Retroposed	Feature Overlap
ANC	chrX	81503823	81504307	485	4	0	2	4	0.0455003	3.0625	0.0801183	Yes	None
ANC	chrX	85271711	85272365	656	4	0	13	4	0.0455003	3.0625	0.0801183	Yes	None						HAR76
ANC	chrX	9183203	9183331	129	4	0	19	4	0.0455003	3.0625	0.0801183	Yes	None	SD		Pseudogene_and/or_Retroposed	Feature Overlap
ANC	chrX	99807344	99807694	351	4	0	9	4	0.0455003	3.0625	0.0801183	Yes	None
